# Supplementary material for: ﻿Taxonomic novelties and global biogeography of Montagnula (Ascomycota, Didymosphaeriaceae)
Source: MycoKeys. 2024 Jan 19;101:191–232. doi: 10.3897/mycokeys.101.113259 (PMC10820738; doi:10.3897/mycokeys.101.113259)
Supplement: XML Treatment for Montagnula [file mycokeys.101.113259-treatment1.xml]

<!DOCTYPE tp:taxon-treatment
  PUBLIC "-//TaxonX//DTD Taxonomic Treatment Publishing DTD v0 20100105//EN" "tax-treatment-NSO.dtd">
<tp:taxon-treatment xmlns:tp="http://www.plazi.org/taxpub"><tp:treatment-meta><kwd-group><label>Taxon classification</label><kwd>
                <named-content content-type="kingdom">Fungi</named-content>
              </kwd><kwd>
                <named-content content-type="order">Pleosporales</named-content>
              </kwd><kwd>
                <named-content content-type="family">Didymosphaeriaceae</named-content>
              </kwd></kwd-group><mixed-citation publication-type="journal"><person-group><name><surname>Wanasinghe</surname><given-names>Dhanushka N.</given-names></name><name><surname>Nimalrathna</surname><given-names>Thilina S.</given-names></name><name><surname>Qin Xian</surname><given-names>Li</given-names></name><name><surname>Faraj</surname><given-names>Turki Kh.</given-names></name><name><surname>Xu</surname><given-names>Jianchu</given-names></name><name><surname>Mortimer</surname><given-names>Peter E.</given-names></name></person-group><article-title>﻿Taxonomic novelties and global biogeography of <italic><tp:taxon-name><tp:taxon-name-part taxon-name-part-type="genus" reg="Montagnula">Montagnula</tp:taxon-name-part></tp:taxon-name></italic> (<tp:taxon-name><tp:taxon-name-part taxon-name-part-type="phylum">Ascomycota</tp:taxon-name-part></tp:taxon-name>, <tp:taxon-name><tp:taxon-name-part taxon-name-part-type="family">Didymosphaeriaceae</tp:taxon-name-part></tp:taxon-name>)</article-title><source>MycoKeys</source><day>19</day><month>01</month><year>2024</year><volume>101</volume><fpage>191</fpage><lpage>232</lpage><pub-id pub-id-type="doi">10.3897/mycokeys.101.113259</pub-id></mixed-citation></tp:treatment-meta><tp:nomenclature><label>﻿</label><tp:taxon-name>
              <object-id xmlns:xlink="http://www.w3.org/1999/xlink" content-type="arpha" xlink:type="simple">578C3145-D42A-50B7-B15C-424F97A756E7</object-id>
              <tp:taxon-name-part taxon-name-part-type="genus" reg="Montagnula">Montagnula</tp:taxon-name-part>
            </tp:taxon-name><tp:taxon-authority>Berl., Icones Fungorum. Pyrenomycetes 2: 68 (1896)</tp:taxon-authority></tp:nomenclature><tp:treatment-sec sec-type="notes" id="SECID0ENXFK"><title>Notes.</title><p>This study presents an updated and comprehensive phylogenetic classification of the genus <italic><tp:taxon-name><tp:taxon-name-part taxon-name-part-type="genus" reg="Montagnula">Montagnula</tp:taxon-name-part></tp:taxon-name></italic>, incorporating <abbrev xmlns:xlink="http://www.w3.org/1999/xlink" xlink:title="small subunit rDNA" id="ABBRID0E1XFK" xlink:type="simple">SSU</abbrev>, <abbrev xmlns:xlink="http://www.w3.org/1999/xlink" xlink:title="large subunit rDNA" id="ABBRID0E5XFK" xlink:type="simple">LSU</abbrev>, <abbrev xmlns:xlink="http://www.w3.org/1999/xlink" xlink:title="internal transcribed spacers" id="ABBRID0ECYFK" xlink:type="simple">ITS</abbrev>, <italic>tef</italic>1-α, and <italic>rpb</italic>2 DNA sequence analyses. By combining morphological and phylogenetic considerations, we have identified four new species, <italic><tp:taxon-name><tp:taxon-name-part taxon-name-part-type="genus" reg="Montagnula">M.</tp:taxon-name-part><tp:taxon-name-part taxon-name-part-type="species" reg="lijiangensis">lijiangensis</tp:taxon-name-part></tp:taxon-name></italic>, <italic><tp:taxon-name><tp:taxon-name-part taxon-name-part-type="genus" reg="Montagnula">M.</tp:taxon-name-part><tp:taxon-name-part taxon-name-part-type="species" reg="menglaensis">menglaensis</tp:taxon-name-part></tp:taxon-name></italic>, <italic><tp:taxon-name><tp:taxon-name-part taxon-name-part-type="genus" reg="Montagnula">M.</tp:taxon-name-part><tp:taxon-name-part taxon-name-part-type="species" reg="shangrilana">shangrilana</tp:taxon-name-part></tp:taxon-name></italic> and <italic><tp:taxon-name><tp:taxon-name-part taxon-name-part-type="genus" reg="Montagnula">M.</tp:taxon-name-part><tp:taxon-name-part taxon-name-part-type="species" reg="thevetiae">thevetiae</tp:taxon-name-part></tp:taxon-name></italic> within the genus. Additionally, this research accounts for the existing species <italic>viz.</italic>, <italic><tp:taxon-name><tp:taxon-name-part taxon-name-part-type="genus" reg="Montagnula">M.</tp:taxon-name-part><tp:taxon-name-part taxon-name-part-type="species" reg="aquatica">aquatica</tp:taxon-name-part></tp:taxon-name></italic>, <italic><tp:taxon-name><tp:taxon-name-part taxon-name-part-type="genus" reg="Montagnula">M.</tp:taxon-name-part><tp:taxon-name-part taxon-name-part-type="species" reg="aquilariae">aquilariae</tp:taxon-name-part></tp:taxon-name></italic>, <italic><tp:taxon-name><tp:taxon-name-part taxon-name-part-type="genus" reg="Montagnula">M.</tp:taxon-name-part><tp:taxon-name-part taxon-name-part-type="species" reg="chromolaenicola">chromolaenicola</tp:taxon-name-part></tp:taxon-name></italic> and <italic><tp:taxon-name><tp:taxon-name-part taxon-name-part-type="genus" reg="Montagnula">M.</tp:taxon-name-part><tp:taxon-name-part taxon-name-part-type="species" reg="donacina">donacina</tp:taxon-name-part></tp:taxon-name></italic>. The note sections of this publication provide detailed information on these taxonomic accounts, including additional discussion and supporting evidence. Each newly identified species adds to the known biodiversity within the genus, expanding our knowledge of the ecological and morphological characteristics exhibited by <italic><tp:taxon-name><tp:taxon-name-part taxon-name-part-type="genus" reg="Montagnula">Montagnula</tp:taxon-name-part></tp:taxon-name></italic> taxa.</p></tp:treatment-sec></tp:taxon-treatment>
