# Supplementary material for: ﻿Taxonomic novelties and global biogeography of Montagnula (Ascomycota, Didymosphaeriaceae)
Source: MycoKeys. 2024 Jan 19;101:191–232. doi: 10.3897/mycokeys.101.113259 (PMC10820738; doi:10.3897/mycokeys.101.113259)
Supplement: XML Treatment for Montagnula aquatica [file mycokeys.101.113259-treatment2.xml]

<!DOCTYPE tp:taxon-treatment
  PUBLIC "-//TaxonX//DTD Taxonomic Treatment Publishing DTD v0 20100105//EN" "tax-treatment-NSO.dtd">
<tp:taxon-treatment xmlns:tp="http://www.plazi.org/taxpub"><tp:treatment-meta><kwd-group><label>Taxon classification</label><kwd>
                <named-content content-type="kingdom">Fungi</named-content>
              </kwd><kwd>
                <named-content content-type="order">Pleosporales</named-content>
              </kwd><kwd>
                <named-content content-type="family">Didymosphaeriaceae</named-content>
              </kwd></kwd-group><mixed-citation publication-type="journal"><person-group><name><surname>Wanasinghe</surname><given-names>Dhanushka N.</given-names></name><name><surname>Nimalrathna</surname><given-names>Thilina S.</given-names></name><name><surname>Qin Xian</surname><given-names>Li</given-names></name><name><surname>Faraj</surname><given-names>Turki Kh.</given-names></name><name><surname>Xu</surname><given-names>Jianchu</given-names></name><name><surname>Mortimer</surname><given-names>Peter E.</given-names></name></person-group><article-title>﻿Taxonomic novelties and global biogeography of <italic><tp:taxon-name><tp:taxon-name-part taxon-name-part-type="genus" reg="Montagnula">Montagnula</tp:taxon-name-part></tp:taxon-name></italic> (<tp:taxon-name><tp:taxon-name-part taxon-name-part-type="phylum">Ascomycota</tp:taxon-name-part></tp:taxon-name>, <tp:taxon-name><tp:taxon-name-part taxon-name-part-type="family">Didymosphaeriaceae</tp:taxon-name-part></tp:taxon-name>)</article-title><source>MycoKeys</source><day>19</day><month>01</month><year>2024</year><volume>101</volume><fpage>191</fpage><lpage>232</lpage><pub-id pub-id-type="doi">10.3897/mycokeys.101.113259</pub-id></mixed-citation></tp:treatment-meta><tp:nomenclature><label>﻿</label><tp:taxon-name>
              <object-id xmlns:xlink="http://www.w3.org/1999/xlink" content-type="arpha" xlink:type="simple">2F7D3DA1-0510-540B-9F7C-CD668E1655EF</object-id>
              <tp:taxon-name-part taxon-name-part-type="genus" reg="Montagnula">Montagnula</tp:taxon-name-part>
              <tp:taxon-name-part taxon-name-part-type="species" reg="aquatica">aquatica</tp:taxon-name-part>
              <object-id xmlns:xlink="http://www.w3.org/1999/xlink" content-type="mycobank" xlink:type="simple">900129</object-id>
            </tp:taxon-name><tp:taxon-authority>Y.R. Sun, Yong Wang bis &amp; K.D. Hyde, Plants 12 (4, no. 738): 2 (2023)</tp:taxon-authority></tp:nomenclature><tp:treatment-sec sec-type="description" id="SECID0E33FK"><title>Descriptions and illustrations.</title><p>See <xref ref-type="bibr" rid="B69">Sun et al. (2023)</xref>.</p></tp:treatment-sec><tp:treatment-sec sec-type="habitat" id="SECID0EG4FK"><title>Habitat and distribution.</title><p>This species is found in freshwater habitats of Chiang Rai, Thailand, terrestrial habitats of Yunnan, China, inhabiting dead wood of deciduous hosts (<xref ref-type="bibr" rid="B69">Sun et al. 2023</xref>, this study).</p></tp:treatment-sec><tp:treatment-sec sec-type="material" id="SECID0EQ4FK"><title>Material examined.</title><p>China, Yunnan Province, Honghe Hani and Yi Autonomous Prefecture, Honghe County, Dayangjiexiang (<named-content xmlns:xlink="http://www.w3.org/1999/xlink" content-type="dwc:verbatimCoordinates" xlink:type="simple"><named-content content-type="geo-json" specific-use="{&#34;type&#34;:&#34;Point&#34;,&#34;coordinates&#34;:[102.225552,23.389965]}" id="NCID0EZ4FK" xlink:type="simple">23.389965°N, 102.225552°E</named-content></named-content>, 1194 m), on dead woody litter of an unidentified plant, 13 March 2023, D.N. Wanasinghe, DWHH23-51 (<abbrev xmlns:xlink="http://www.w3.org/1999/xlink" content-type="institution" xlink:title="Kunming Institute of Botany Culture Collection, China" id="ABBRID0E54FK" xlink:type="simple">HKAS</abbrev> 130322), new country and habitat record, living culture <named-content xmlns:xlink="http://www.w3.org/1999/xlink" content-type="dwc:institutional_code" xlink:title="Kunming Institute of Botany Culture Collection, China" xlink:href="http://grbio.org/institution/cryptogamic-herbarium-kunming-institute-botany" xlink:type="simple">KUNCC</named-content> 23-14425. <italic>ibid</italic>. <named-content xmlns:xlink="http://www.w3.org/1999/xlink" content-type="dwc:verbatimCoordinates" xlink:type="simple"><named-content content-type="geo-json" specific-use="{&#34;type&#34;:&#34;Point&#34;,&#34;coordinates&#34;:[102.224786,23.388966]}" id="NCID0EM5FK" xlink:type="simple">23.388966°N, 102.224786°E</named-content></named-content>, 1215 m, DWHH23-51-2 (<abbrev xmlns:xlink="http://www.w3.org/1999/xlink" content-type="institution" xlink:title="Kunming Institute of Botany Culture Collection, China" id="ABBRID0ER5FK" xlink:type="simple">HKAS</abbrev> 130323), living culture <named-content xmlns:xlink="http://www.w3.org/1999/xlink" content-type="dwc:institutional_code" xlink:title="Kunming Institute of Botany Culture Collection, China" xlink:href="http://grbio.org/institution/cryptogamic-herbarium-kunming-institute-botany" xlink:type="simple">KUNCC</named-content> 23-14557.</p></tp:treatment-sec><tp:treatment-sec sec-type="notes" id="SECID0E15FK"><title>Notes.</title><p>Based on our phylogenetic analyses, we have determined that the newly collected strains (i.e. <named-content xmlns:xlink="http://www.w3.org/1999/xlink" content-type="dwc:institutional_code" xlink:title="Kunming Institute of Botany Culture Collection, China" xlink:href="http://grbio.org/institution/cryptogamic-herbarium-kunming-institute-botany" xlink:type="simple">KUNCC</named-content> 23-14425 and <named-content xmlns:xlink="http://www.w3.org/1999/xlink" content-type="dwc:institutional_code" xlink:title="Kunming Institute of Botany Culture Collection, China" xlink:href="http://grbio.org/institution/cryptogamic-herbarium-kunming-institute-botany" xlink:type="simple">KUNCC</named-content> 23-14557) are monophyletic with the ex-type strain of <italic><tp:taxon-name><tp:taxon-name-part taxon-name-part-type="genus" reg="Montagnula">Montagnula</tp:taxon-name-part><tp:taxon-name-part taxon-name-part-type="species" reg="aquatica">aquatica</tp:taxon-name-part></tp:taxon-name></italic> (<abbrev xmlns:xlink="http://www.w3.org/1999/xlink" content-type="institution" xlink:title="Mae Fah Luang University Culture Collection, Chiang Rai, Thailand" id="ABBRID0ET6FK" xlink:type="simple">MFLU</abbrev> 22-0171). Further morphological investigations comparing our isolate with the type species have revealed similarities in the size range of the ascomata, asci, and ascospores, as well as the ascospore septation (<xref ref-type="bibr" rid="B69">Sun et al. 2023</xref>). Therefore, we document <named-content xmlns:xlink="http://www.w3.org/1999/xlink" content-type="dwc:institutional_code" xlink:title="Kunming Institute of Botany Culture Collection, China" xlink:href="http://grbio.org/institution/cryptogamic-herbarium-kunming-institute-botany" xlink:type="simple">KUNCC</named-content> 23-14425 and <named-content xmlns:xlink="http://www.w3.org/1999/xlink" content-type="dwc:institutional_code" xlink:title="Kunming Institute of Botany Culture Collection, China" xlink:href="http://grbio.org/institution/cryptogamic-herbarium-kunming-institute-botany" xlink:type="simple">KUNCC</named-content> 23-14557 as new records of <italic><tp:taxon-name><tp:taxon-name-part taxon-name-part-type="genus" reg="Montagnula">Montagnula</tp:taxon-name-part><tp:taxon-name-part taxon-name-part-type="species" reg="aquatica">aquatica</tp:taxon-name-part></tp:taxon-name></italic> in China, accompanied by protein sequence data (<italic>tef</italic>1-α and <italic>rpb</italic>2) for this species. It is worth noting that the holotype of <italic><tp:taxon-name><tp:taxon-name-part taxon-name-part-type="genus" reg="Montagnula">Montagnula</tp:taxon-name-part><tp:taxon-name-part taxon-name-part-type="species" reg="aquatica">aquatica</tp:taxon-name-part></tp:taxon-name></italic> was previously reported on submerged decaying wood in a freshwater habitat in Thailand, while our collection was made from a terrestrial habitat in China. This observation suggests that this fungus exhibits adaptability to a wide range of habitats, although its exploration in diverse geographic locations remains limited. The inclusion of <italic><tp:taxon-name><tp:taxon-name-part taxon-name-part-type="genus" reg="Montagnula">Montagnula</tp:taxon-name-part><tp:taxon-name-part taxon-name-part-type="species" reg="aquatica">aquatica</tp:taxon-name-part></tp:taxon-name></italic> as a new record in China expands our understanding of the distribution and ecological preferences of this species in both terrestrial and aquatic habitats. Additionally, the protein sequence data obtained for this strain contributes valuable information to the existing knowledge on <italic><tp:taxon-name><tp:taxon-name-part taxon-name-part-type="genus" reg="Montagnula">Montagnula</tp:taxon-name-part><tp:taxon-name-part taxon-name-part-type="species" reg="aquatica">aquatica</tp:taxon-name-part></tp:taxon-name></italic>. Further studies exploring the ecological aspects of this fungus in different geographic locations will provide deeper insights into its adaptability and potential ecological roles.</p></tp:treatment-sec><ref-list><ref id="B69"><mixed-citation xmlns:xlink="http://www.w3.org/1999/xlink" xlink:type="simple"><person-group><name name-style="western"><surname>Sun</surname><given-names>Y-R</given-names></name><name name-style="western"><surname>Zhang</surname><given-names>J-Y</given-names></name><name name-style="western"><surname>Hyde</surname><given-names>KD</given-names></name><name name-style="western"><surname>Wang</surname><given-names>Y</given-names></name><name name-style="western"><surname>Jayawardena</surname><given-names>RS</given-names></name></person-group> (<year>2023</year>) Morphology and phylogeny reveal three <italic><tp:taxon-name><tp:taxon-name-part taxon-name-part-type="genus">Montagnula</tp:taxon-name-part></tp:taxon-name></italic> species from China and Thailand. Plants 12(4): e738. <ext-link xlink:href="10.3390/plants12040738" ext-link-type="doi" xlink:type="simple">https://doi.org/10.3390/plants12040738</ext-link></mixed-citation></ref></ref-list></tp:taxon-treatment>
