# Supplementary material for: ﻿Taxonomic novelties and global biogeography of Montagnula (Ascomycota, Didymosphaeriaceae)
Source: MycoKeys. 2024 Jan 19;101:191–232. doi: 10.3897/mycokeys.101.113259 (PMC10820738; doi:10.3897/mycokeys.101.113259)
Supplement: XML Treatment for Montagnula aquilariae [file mycokeys.101.113259-treatment3.xml]

<!DOCTYPE tp:taxon-treatment
  PUBLIC "-//TaxonX//DTD Taxonomic Treatment Publishing DTD v0 20100105//EN" "tax-treatment-NSO.dtd">
<tp:taxon-treatment xmlns:tp="http://www.plazi.org/taxpub"><tp:treatment-meta><kwd-group><label>Taxon classification</label><kwd>
                <named-content content-type="kingdom">Fungi</named-content>
              </kwd><kwd>
                <named-content content-type="order">Pleosporales</named-content>
              </kwd><kwd>
                <named-content content-type="family">Didymosphaeriaceae</named-content>
              </kwd></kwd-group><mixed-citation publication-type="journal"><person-group><name><surname>Wanasinghe</surname><given-names>Dhanushka N.</given-names></name><name><surname>Nimalrathna</surname><given-names>Thilina S.</given-names></name><name><surname>Qin Xian</surname><given-names>Li</given-names></name><name><surname>Faraj</surname><given-names>Turki Kh.</given-names></name><name><surname>Xu</surname><given-names>Jianchu</given-names></name><name><surname>Mortimer</surname><given-names>Peter E.</given-names></name></person-group><article-title>﻿Taxonomic novelties and global biogeography of <italic><tp:taxon-name><tp:taxon-name-part taxon-name-part-type="genus" reg="Montagnula">Montagnula</tp:taxon-name-part></tp:taxon-name></italic> (<tp:taxon-name><tp:taxon-name-part taxon-name-part-type="phylum">Ascomycota</tp:taxon-name-part></tp:taxon-name>, <tp:taxon-name><tp:taxon-name-part taxon-name-part-type="family">Didymosphaeriaceae</tp:taxon-name-part></tp:taxon-name>)</article-title><source>MycoKeys</source><day>19</day><month>01</month><year>2024</year><volume>101</volume><fpage>191</fpage><lpage>232</lpage><pub-id pub-id-type="doi">10.3897/mycokeys.101.113259</pub-id></mixed-citation></tp:treatment-meta><tp:nomenclature><label>﻿</label><tp:taxon-name>
              <object-id xmlns:xlink="http://www.w3.org/1999/xlink" content-type="arpha" xlink:type="simple">15EC9B91-3FA0-566C-99B6-842140ED4B7B</object-id>
              <tp:taxon-name-part taxon-name-part-type="genus" reg="Montagnula">Montagnula</tp:taxon-name-part>
              <tp:taxon-name-part taxon-name-part-type="species" reg="aquilariae">aquilariae</tp:taxon-name-part>
              <object-id xmlns:xlink="http://www.w3.org/1999/xlink" content-type="mycobank" xlink:type="simple">846332</object-id>
            </tp:taxon-name><tp:taxon-authority>T.Y. Du &amp; Tibpromma, Mycosphere 14 (1): 705 (2023)</tp:taxon-authority><xref ref-type="fig" rid="F5">Fig. 5</xref></tp:nomenclature><tp:treatment-sec sec-type="description" id="SECID0EBDGK"><title>Description.</title><p><bold><italic>Saprobic</italic></bold> on dead woody litter of an unknown deciduous host. <bold>Teleomorph <italic>Ascomata</italic></bold> 450–600 μm high × 480–550 μm diam., immersed to semi-erumpent, gregarious or rarely clustered, globose to subglobose, ostiolate. <bold><italic>Ostiole</italic></bold> 120–220 × 70–110 µm (x– = 139 × 89 μm, n = 5), papillate, central, straight, dark brown to black, filled with hyaline cells, periphyses are lacking. <bold><italic>Peridium</italic></bold> 20–40 μm thick on the sides and can reach up to 60 μm near the apex, with an outer layer consisting of heavily pigmented cells that have thick walls and exhibit a <bold><italic>textura angularis</italic></bold> to <bold><italic>textura globulosa</italic></bold> texture at the apex, <bold><italic>textura angularis</italic></bold> texture at the sides and base; the innermost layer consists of narrow, hyaline compressed rows of cells that merge with pseudoparaphyses. <bold><italic>Hamathecium</italic></bold> of 2–4 μm broad, dense, narrow, branched, cellular pseudoparaphyses. <bold><italic>Asci</italic></bold> 100–120 × 16–22 µm (x– = 110.8 × 18.4 μm, n = 20), bitunicate, fissitunicate, cylindrical-clavate to clavate, pedicel 30–50 μm long, 8-spored, biseriate, with a minute ocular chamber best seen in immature ascus. <bold><italic>Ascospores</italic></bold> 20–25 × 8.5–11 µm (x– = 21.8 × 9.6 μm, n = 30), ellipsoidal to narrowly oblong, straight or somewhat curved, ends conically rounded, golden-brown to dark brown, 1-septate, constricted at the septum, large guttules in each cell, verruculose, with a thin mucilaginous sheath. <bold>Anamorph</bold> Undetermined.</p></tp:treatment-sec><tp:treatment-sec sec-type="habitat" id="SECID0EKEGK"><title>Habitat and distribution.</title><p>This species is found in terrestrial habitats of Yunnan, China, specifically inhabiting dead woody twigs of deciduous hosts, including <italic><tp:taxon-name><tp:taxon-name-part taxon-name-part-type="genus" reg="Aquilaria">Aquilaria</tp:taxon-name-part><tp:taxon-name-part taxon-name-part-type="species" reg="sinensis">sinensis</tp:taxon-name-part></tp:taxon-name></italic> (<xref ref-type="bibr" rid="B34">Hyde et al. 2023</xref>, this study).</p></tp:treatment-sec><tp:treatment-sec sec-type="material" id="SECID0E6EGK"><title>Material examined.</title><p>China, Yunnan Province, Kunming City, Kunming Institute of Botany (<named-content xmlns:xlink="http://www.w3.org/1999/xlink" content-type="dwc:verbatimCoordinates" xlink:type="simple"><named-content content-type="geo-json" specific-use="{&#34;type&#34;:&#34;Point&#34;,&#34;coordinates&#34;:[102.750013,25.141723]}" id="NCID0EIFGK" xlink:type="simple">25.141723°N, 102.750013°E</named-content></named-content>, 1970 m), on dead woody litter of an unidentified plant, 24 April 2022, L. Qinxian, KIB22-17-1 (<abbrev xmlns:xlink="http://www.w3.org/1999/xlink" content-type="institution" xlink:title="Kunming Institute of Botany Culture Collection, China" id="ABBRID0ENFGK" xlink:type="simple">HKAS</abbrev> 126542), living culture <named-content xmlns:xlink="http://www.w3.org/1999/xlink" content-type="dwc:institutional_code" xlink:title="Kunming Institute of Botany Culture Collection, China" xlink:href="http://grbio.org/institution/cryptogamic-herbarium-kunming-institute-botany" xlink:type="simple">KUNCC</named-content> 23-14430; <italic>ibid</italic>. <named-content xmlns:xlink="http://www.w3.org/1999/xlink" content-type="dwc:verbatimCoordinates" xlink:type="simple"><named-content content-type="geo-json" specific-use="{&#34;type&#34;:&#34;Point&#34;,&#34;coordinates&#34;:[102.748863,25.141487]}" id="NCID0E2FGK" xlink:type="simple">25.141487°N, 102.748863°E</named-content></named-content>, 1982 m, K2B22-17-3 (<abbrev xmlns:xlink="http://www.w3.org/1999/xlink" content-type="institution" xlink:title="Kunming Institute of Botany Culture Collection, China" id="ABBRID0EAGGK" xlink:type="simple">HKAS</abbrev> 126543), living culture <named-content xmlns:xlink="http://www.w3.org/1999/xlink" content-type="dwc:institutional_code" xlink:title="Kunming Institute of Botany Culture Collection, China" xlink:href="http://grbio.org/institution/cryptogamic-herbarium-kunming-institute-botany" xlink:type="simple">KUNCC</named-content> 23-14431; <italic>ibid</italic>. K2B22-17-4 (<abbrev xmlns:xlink="http://www.w3.org/1999/xlink" content-type="institution" xlink:title="Kunming Institute of Botany Culture Collection, China" id="ABBRID0ELGGK" xlink:type="simple">HKAS</abbrev> 126544), living culture <named-content xmlns:xlink="http://www.w3.org/1999/xlink" content-type="dwc:institutional_code" xlink:title="Kunming Institute of Botany Culture Collection, China" xlink:href="http://grbio.org/institution/cryptogamic-herbarium-kunming-institute-botany" xlink:type="simple">KUNCC</named-content> 23-14432.</p></tp:treatment-sec><tp:treatment-sec sec-type="notes" id="SECID0EUGGK"><title>Notes.</title><p><italic><tp:taxon-name><tp:taxon-name-part taxon-name-part-type="genus" reg="Montagnula">Montagnula</tp:taxon-name-part><tp:taxon-name-part taxon-name-part-type="species" reg="aquilariae">aquilariae</tp:taxon-name-part></tp:taxon-name></italic> was recently introduced by <xref ref-type="bibr" rid="B34">Hyde et al. (2023)</xref> based on samples obtained from <italic><tp:taxon-name><tp:taxon-name-part taxon-name-part-type="genus" reg="Aquilaria">Aquilaria</tp:taxon-name-part><tp:taxon-name-part taxon-name-part-type="species" reg="sinensis">sinensis</tp:taxon-name-part></tp:taxon-name></italic> in Xishuangbanna, Yunnan Province. In our new collections, three strains (<named-content xmlns:xlink="http://www.w3.org/1999/xlink" content-type="dwc:institutional_code" xlink:title="Kunming Institute of Botany Culture Collection, China" xlink:href="http://grbio.org/institution/cryptogamic-herbarium-kunming-institute-botany" xlink:type="simple">KUNCC</named-content> 23-14430, <named-content xmlns:xlink="http://www.w3.org/1999/xlink" content-type="dwc:institutional_code" xlink:title="Kunming Institute of Botany Culture Collection, China" xlink:href="http://grbio.org/institution/cryptogamic-herbarium-kunming-institute-botany" xlink:type="simple">KUNCC</named-content> 23-14431, <named-content xmlns:xlink="http://www.w3.org/1999/xlink" content-type="dwc:institutional_code" xlink:title="Kunming Institute of Botany Culture Collection, China" xlink:href="http://grbio.org/institution/cryptogamic-herbarium-kunming-institute-botany" xlink:type="simple">KUNCC</named-content> 23-14432) exhibited a monophyletic relationship with the previously known strains of <italic><tp:taxon-name><tp:taxon-name-part taxon-name-part-type="genus" reg="Montagnula">Montagnula</tp:taxon-name-part><tp:taxon-name-part taxon-name-part-type="species" reg="aquilariae">aquilariae</tp:taxon-name-part></tp:taxon-name></italic> (<named-content xmlns:xlink="http://www.w3.org/1999/xlink" content-type="dwc:institutional_code" xlink:title="Kunming Institute of Botany Culture Collection, China" xlink:href="http://grbio.org/institution/cryptogamic-herbarium-kunming-institute-botany" xlink:type="simple">KUNCC</named-content> 22-10815 [ex-type] and <named-content xmlns:xlink="http://www.w3.org/1999/xlink" content-type="dwc:institutional_code" xlink:title="Kunming Institute of Botany Culture Collection, China" xlink:href="http://grbio.org/institution/cryptogamic-herbarium-kunming-institute-botany" xlink:type="simple">KUNCC</named-content> 22-10816). Through further morphological, ecological, and nucleotide (<abbrev xmlns:xlink="http://www.w3.org/1999/xlink" xlink:title="small subunit rDNA" id="ABBRID0ETIGK" xlink:type="simple">SSU</abbrev>, <abbrev xmlns:xlink="http://www.w3.org/1999/xlink" xlink:title="large subunit rDNA" id="ABBRID0EXIGK" xlink:type="simple">LSU</abbrev>, <abbrev xmlns:xlink="http://www.w3.org/1999/xlink" xlink:title="internal transcribed spacers" id="ABBRID0E2IGK" xlink:type="simple">ITS</abbrev>, <italic>tef</italic>1-α) comparisons, we have confirmed that these new strains indeed belong to <italic><tp:taxon-name><tp:taxon-name-part taxon-name-part-type="genus" reg="Montagnula">Montagnula</tp:taxon-name-part><tp:taxon-name-part taxon-name-part-type="species" reg="aquilariae">aquilariae</tp:taxon-name-part></tp:taxon-name></italic>. Our research also provides additional insights into the characteristics of <italic><tp:taxon-name><tp:taxon-name-part taxon-name-part-type="genus" reg="Montagnula">Montagnula</tp:taxon-name-part><tp:taxon-name-part taxon-name-part-type="species" reg="aquilariae">aquilariae</tp:taxon-name-part></tp:taxon-name></italic>. Specifically, we report the verruculose feature of the ascospores and present <italic>rpb</italic>2 sequence data for this fungus, advancing our knowledge of its morphological and genetic attributes.</p><fig id="F5" position="float" orientation="portrait"><object-id xmlns:xlink="http://www.w3.org/1999/xlink" content-type="doi" xlink:type="simple">10.3897/mycokeys.101.113259.figure5</object-id><object-id xmlns:xlink="http://www.w3.org/1999/xlink" content-type="arpha" xlink:type="simple">2BAF6FBA-7A28-53F3-B6CE-1A6F47B1A7D7</object-id><label>Figure 5.</label><caption><p><italic><tp:taxon-name><tp:taxon-name-part taxon-name-part-type="genus" reg="Montagnula">Montagnula</tp:taxon-name-part><tp:taxon-name-part taxon-name-part-type="species" reg="aquilariae">aquilariae</tp:taxon-name-part></tp:taxon-name></italic> (<abbrev xmlns:xlink="http://www.w3.org/1999/xlink" content-type="institution" xlink:title="Kunming Institute of Botany Culture Collection, China" id="ABBRID0EMKGK" xlink:type="simple">HKAS</abbrev> 126542) <bold>a, b</bold> ascomata on natural wood surface
                
                <bold>c</bold> vertical section through an ascoma <bold>d</bold> ostiolar neck <bold>e</bold> peridium cells at the apex <bold>f</bold> peridium cells at the side <bold>g</bold> pseudoparaphyses <bold>h–l</bold> asci <bold>m–r</bold> ascospores (see verruculose feature of the ascospore in r) <bold>s, t</bold> culture characters on PDA (s = above, t = reverse). Scale bars: 100 μm (<bold>c, d</bold>); 50 μm (<bold>e</bold>); 10 μm (<bold>e–g, m–r</bold>); 20 μm (<bold>h–l</bold>).</p></caption><graphic xmlns:xlink="http://www.w3.org/1999/xlink" xlink:href="mycokeys-101-191-g005.jpg" position="float" orientation="portrait" xlink:type="simple" id="oo_970519.jpg"><uri content-type="original_file" xlink:type="simple">https://binary.pensoft.net/fig/970519</uri></graphic></fig></tp:treatment-sec><ref-list><ref id="B34"><mixed-citation xmlns:xlink="http://www.w3.org/1999/xlink" xlink:type="simple"><person-group><name name-style="western"><surname>Hyde</surname><given-names>KD</given-names></name><name name-style="western"><surname>Norphanphoun</surname><given-names>C</given-names></name><name name-style="western"><surname>Ma</surname><given-names>J</given-names></name><name name-style="western"><surname>Yang</surname><given-names>HD</given-names></name><name name-style="western"><surname>Zhang</surname><given-names>JY</given-names></name><name name-style="western"><surname>Du</surname><given-names>TY</given-names></name><name name-style="western"><surname>Gao</surname><given-names>Y</given-names></name><name name-style="western"><surname>Gomes de Farias</surname><given-names>AR</given-names></name><name name-style="western"><surname>He</surname><given-names>SC</given-names></name><name name-style="western"><surname>He</surname><given-names>YK</given-names></name><name name-style="western"><surname>Li</surname><given-names>CJY</given-names></name><name name-style="western"><surname>Li</surname><given-names>JY</given-names></name><name name-style="western"><surname>Liu</surname><given-names>XF</given-names></name><name name-style="western"><surname>Lu</surname><given-names>L</given-names></name><name name-style="western"><surname>Su</surname><given-names>HL</given-names></name><name name-style="western"><surname>Tang</surname><given-names>X</given-names></name><name name-style="western"><surname>Tian</surname><given-names>XG</given-names></name><name name-style="western"><surname>Wang</surname><given-names>SY</given-names></name><name name-style="western"><surname>Wei</surname><given-names>DP</given-names></name><name name-style="western"><surname>Xu</surname><given-names>RF</given-names></name><name name-style="western"><surname>Xu</surname><given-names>RJ</given-names></name><name name-style="western"><surname>Yang</surname><given-names>YY</given-names></name><name name-style="western"><surname>Zhang</surname><given-names>F</given-names></name><name name-style="western"><surname>Zhang</surname><given-names>Q</given-names></name><name name-style="western"><surname>Bahkali</surname><given-names>AH</given-names></name><name name-style="western"><surname>Boonmee</surname><given-names>S</given-names></name><name name-style="western"><surname>Chethana</surname><given-names>KWT</given-names></name><name name-style="western"><surname>Jayawardena</surname><given-names>RS</given-names></name><name name-style="western"><surname>Lu</surname><given-names>YZ</given-names></name><name name-style="western"><surname>Karunarathna</surname><given-names>SC</given-names></name><name name-style="western"><surname>Tibpromma</surname><given-names>S</given-names></name><name name-style="western"><surname>Wang</surname><given-names>Y</given-names></name><name name-style="western"><surname>Zhao</surname><given-names>Q</given-names></name></person-group> (<year>2023</year>) <article-title>Mycosphere notes 387–412 – novel species of fungal taxa from around the world.</article-title><source>Mycosphere : Journal of Fungal Biology</source><volume>14</volume>(<issue>1</issue>): <fpage>663</fpage>–<lpage>744</lpage>. <ext-link xlink:href="10.5943/mycosphere/14/1/8" ext-link-type="doi" xlink:type="simple">https://doi.org/10.5943/mycosphere/14/1/8</ext-link></mixed-citation></ref></ref-list></tp:taxon-treatment>
