# Supplementary material for: ﻿Taxonomic novelties and global biogeography of Montagnula (Ascomycota, Didymosphaeriaceae)
Source: MycoKeys. 2024 Jan 19;101:191–232. doi: 10.3897/mycokeys.101.113259 (PMC10820738; doi:10.3897/mycokeys.101.113259)
Supplement: XML Treatment for Montagnula chromolaenicola [file mycokeys.101.113259-treatment4.xml]

<!DOCTYPE tp:taxon-treatment
  PUBLIC "-//TaxonX//DTD Taxonomic Treatment Publishing DTD v0 20100105//EN" "tax-treatment-NSO.dtd">
<tp:taxon-treatment xmlns:tp="http://www.plazi.org/taxpub"><tp:treatment-meta><kwd-group><label>Taxon classification</label><kwd>
                <named-content content-type="kingdom">Fungi</named-content>
              </kwd><kwd>
                <named-content content-type="order">Pleosporales</named-content>
              </kwd><kwd>
                <named-content content-type="family">Didymosphaeriaceae</named-content>
              </kwd></kwd-group><mixed-citation publication-type="journal"><person-group><name><surname>Wanasinghe</surname><given-names>Dhanushka N.</given-names></name><name><surname>Nimalrathna</surname><given-names>Thilina S.</given-names></name><name><surname>Qin Xian</surname><given-names>Li</given-names></name><name><surname>Faraj</surname><given-names>Turki Kh.</given-names></name><name><surname>Xu</surname><given-names>Jianchu</given-names></name><name><surname>Mortimer</surname><given-names>Peter E.</given-names></name></person-group><article-title>﻿Taxonomic novelties and global biogeography of <italic><tp:taxon-name><tp:taxon-name-part taxon-name-part-type="genus" reg="Montagnula">Montagnula</tp:taxon-name-part></tp:taxon-name></italic> (<tp:taxon-name><tp:taxon-name-part taxon-name-part-type="phylum">Ascomycota</tp:taxon-name-part></tp:taxon-name>, <tp:taxon-name><tp:taxon-name-part taxon-name-part-type="family">Didymosphaeriaceae</tp:taxon-name-part></tp:taxon-name>)</article-title><source>MycoKeys</source><day>19</day><month>01</month><year>2024</year><volume>101</volume><fpage>191</fpage><lpage>232</lpage><pub-id pub-id-type="doi">10.3897/mycokeys.101.113259</pub-id></mixed-citation></tp:treatment-meta><tp:nomenclature><label>﻿</label><tp:taxon-name>
              <object-id xmlns:xlink="http://www.w3.org/1999/xlink" content-type="arpha" xlink:type="simple">F82A329C-CBA2-5A45-BBBD-B1CE8FD17D0A</object-id>
              <tp:taxon-name-part taxon-name-part-type="genus" reg="Montagnula">Montagnula</tp:taxon-name-part>
              <tp:taxon-name-part taxon-name-part-type="species" reg="chromolaenicola">chromolaenicola</tp:taxon-name-part>
              <object-id xmlns:xlink="http://www.w3.org/1999/xlink" content-type="mycobank" xlink:type="simple">557298</object-id>
            </tp:taxon-name><tp:taxon-authority>Mapook &amp; K.D. Hyde, Fungal Diversity 101: 35 (2020)</tp:taxon-authority></tp:nomenclature><tp:treatment-sec sec-type="description" id="SECID0E4MGK"><title>Descriptions and illustrations.</title><p>See <xref ref-type="bibr" rid="B46">Mapook et al. (2020)</xref>.</p></tp:treatment-sec><tp:treatment-sec sec-type="habitat" id="SECID0EHNGK"><title>Habitat and distribution.</title><p>This species was observed in terrestrial habitats in Mae Hong Son, Thailand, specifically on dead stems of <italic><tp:taxon-name><tp:taxon-name-part taxon-name-part-type="genus" reg="Chromolaena">Chromolaena</tp:taxon-name-part><tp:taxon-name-part taxon-name-part-type="species" reg="odorata">odorata</tp:taxon-name-part></tp:taxon-name></italic> (<xref ref-type="bibr" rid="B46">Mapook et al. 2020</xref>). Additionally, it has also been found in terrestrial habitats in Yunnan, China, where it inhabits dead wood of deciduous hosts (this study).</p></tp:treatment-sec><tp:treatment-sec sec-type="material" id="SECID0E3NGK"><title>Material examined.</title><p>China, Yunnan Province, Honghe County, Honghe Hani and Yi Autonomous Prefecture, Dayangjiexiang (<named-content xmlns:xlink="http://www.w3.org/1999/xlink" content-type="dwc:verbatimCoordinates" xlink:type="simple"><named-content content-type="geo-json" specific-use="{&#34;type&#34;:&#34;Point&#34;,&#34;coordinates&#34;:[102.225552,23.389965]}" id="NCID0EFOGK" xlink:type="simple">23.389965°N, 102.225552°E</named-content></named-content>, 1201 m), on a dead woody climber of an unidentified host, 13 March 2023, D.N. Wanasinghe, DWHH23-17A (<abbrev xmlns:xlink="http://www.w3.org/1999/xlink" content-type="institution" xlink:title="Kunming Institute of Botany Culture Collection, China" id="ABBRID0EKOGK" xlink:type="simple">HKAS</abbrev> 130321), living culture <named-content xmlns:xlink="http://www.w3.org/1999/xlink" content-type="dwc:institutional_code" xlink:title="Kunming Institute of Botany Culture Collection, China" xlink:href="http://grbio.org/institution/cryptogamic-herbarium-kunming-institute-botany" xlink:type="simple">KUNCC</named-content> 23-14426. <italic>ibid</italic>. <named-content xmlns:xlink="http://www.w3.org/1999/xlink" content-type="dwc:verbatimCoordinates" xlink:type="simple"><named-content content-type="geo-json" specific-use="{&#34;type&#34;:&#34;Point&#34;,&#34;coordinates&#34;:[102.224780,23.389295]}" id="NCID0EYOGK" xlink:type="simple">23.389295°N, 102.224780°E</named-content></named-content>, 1200 m, on dead twigs of <italic><tp:taxon-name><tp:taxon-name-part taxon-name-part-type="genus" reg="Lagerstroemia">Lagerstroemia</tp:taxon-name-part></tp:taxon-name></italic> sp. DWHH23-33-2 (<abbrev xmlns:xlink="http://www.w3.org/1999/xlink" content-type="institution" xlink:title="Kunming Institute of Botany Culture Collection, China" id="ABBRID0EEPGK" xlink:type="simple">HKAS</abbrev> 126543), living culture <named-content xmlns:xlink="http://www.w3.org/1999/xlink" content-type="dwc:institutional_code" xlink:title="Kunming Institute of Botany Culture Collection, China" xlink:href="http://grbio.org/institution/cryptogamic-herbarium-kunming-institute-botany" xlink:type="simple">KUNCC</named-content> 23-14427; <italic>ibid</italic>. DWHH23-33-3 (<abbrev xmlns:xlink="http://www.w3.org/1999/xlink" content-type="institution" xlink:title="Kunming Institute of Botany Culture Collection, China" id="ABBRID0EPPGK" xlink:type="simple">HKAS</abbrev> 130320), living culture <named-content xmlns:xlink="http://www.w3.org/1999/xlink" content-type="dwc:institutional_code" xlink:title="Kunming Institute of Botany Culture Collection, China" xlink:href="http://grbio.org/institution/cryptogamic-herbarium-kunming-institute-botany" xlink:type="simple">KUNCC</named-content> 23-14558.</p></tp:treatment-sec><tp:treatment-sec sec-type="notes" id="SECID0EYPGK"><title>Notes.</title><p>Through our phylogenetic analyses, we have determined that the newly isolated strains HH33 and HH17A exhibit a monophyletic relationship with the ex-type strain of <italic><tp:taxon-name><tp:taxon-name-part taxon-name-part-type="genus" reg="Montagnula">Montagnula</tp:taxon-name-part><tp:taxon-name-part taxon-name-part-type="species" reg="chromolaenicola">chromolaenicola</tp:taxon-name-part></tp:taxon-name></italic> (<named-content xmlns:xlink="http://www.w3.org/1999/xlink" content-type="dwc:institutional_code" xlink:title="Mae Fah Luang University Culture Collection, Chiang Rai, Thailand" xlink:href="http://grbio.org/institution/mae-fah-luang-university-culture-collection" xlink:type="simple">MFLUCC</named-content> 17-1469). Upon conducting further investigations and morphological comparison of our collection with the type species, we have discovered several similarities. These include the size range of the ascomata, asci, and ascospores, as well as the ascospore septation (<xref ref-type="bibr" rid="B46">Mapook et al. 2020</xref>). Consequently, we hereby document our new collections (i.e. <abbrev xmlns:xlink="http://www.w3.org/1999/xlink" content-type="institution" xlink:title="Kunming Institute of Botany Culture Collection, China" id="ABBRID0ESQGK" xlink:type="simple">HKAS</abbrev> 130321, <abbrev xmlns:xlink="http://www.w3.org/1999/xlink" content-type="institution" xlink:title="Kunming Institute of Botany Culture Collection, China" id="ABBRID0EXQGK" xlink:type="simple">HKAS</abbrev> 126543 and <abbrev xmlns:xlink="http://www.w3.org/1999/xlink" content-type="institution" xlink:title="Kunming Institute of Botany Culture Collection, China" id="ABBRID0E3QGK" xlink:type="simple">HKAS</abbrev> 130320) as new records of <italic><tp:taxon-name><tp:taxon-name-part taxon-name-part-type="genus" reg="Montagnula">Montagnula</tp:taxon-name-part><tp:taxon-name-part taxon-name-part-type="species" reg="chromolaenicola">chromolaenicola</tp:taxon-name-part></tp:taxon-name></italic> in China. In a recent study by <xref ref-type="bibr" rid="B69">Sun et al. (2023)</xref>, <italic><tp:taxon-name><tp:taxon-name-part taxon-name-part-type="genus" reg="Montagnula">Montagnula</tp:taxon-name-part><tp:taxon-name-part taxon-name-part-type="species" reg="chromolaenicola">chromolaenicola</tp:taxon-name-part></tp:taxon-name></italic>, <italic><tp:taxon-name><tp:taxon-name-part taxon-name-part-type="genus" reg="Montagnula">M.</tp:taxon-name-part><tp:taxon-name-part taxon-name-part-type="species" reg="puerensis">puerensis</tp:taxon-name-part></tp:taxon-name></italic>, <italic><tp:taxon-name><tp:taxon-name-part taxon-name-part-type="genus" reg="Montagnula">M.</tp:taxon-name-part><tp:taxon-name-part taxon-name-part-type="species" reg="saikhuensis">saikhuensis</tp:taxon-name-part></tp:taxon-name></italic>, and <italic><tp:taxon-name><tp:taxon-name-part taxon-name-part-type="genus" reg="Montagnula">M.</tp:taxon-name-part><tp:taxon-name-part taxon-name-part-type="species" reg="thailandica">thailandica</tp:taxon-name-part></tp:taxon-name></italic> were synonymized under the name <italic><tp:taxon-name><tp:taxon-name-part taxon-name-part-type="genus" reg="Montagnula">M.</tp:taxon-name-part><tp:taxon-name-part taxon-name-part-type="species" reg="donacina">donacina</tp:taxon-name-part></tp:taxon-name></italic> due to the absence of obvious branches in their phylogenetic tree and the close morphological resemblance between these species. However, it is important to note that most of these strains lack informative sequence data for <italic>tef</italic>1-α or <italic>rpb</italic>2. Our observations, on the other hand, have revealed that the inclusion of protein data in this group leads to the formation of distinct branches and independent lineages. Therefore, we propose retaining the older names for these species, except for <italic><tp:taxon-name><tp:taxon-name-part taxon-name-part-type="genus" reg="Montagnula">Montagnula</tp:taxon-name-part><tp:taxon-name-part taxon-name-part-type="species" reg="thailandica">thailandica</tp:taxon-name-part></tp:taxon-name></italic>, until further research resolves this group using all available sequence data.</p></tp:treatment-sec><ref-list><ref id="B46"><mixed-citation xmlns:xlink="http://www.w3.org/1999/xlink" xlink:type="simple"><person-group><name name-style="western"><surname>Mapook</surname><given-names>A</given-names></name><name name-style="western"><surname>Hyde</surname><given-names>KD</given-names></name><name name-style="western"><surname>McKenzie</surname><given-names>EHC</given-names></name><name name-style="western"><surname>Gareth Jones</surname><given-names>EB</given-names></name><name name-style="western"><surname>Bhat</surname><given-names>DJ</given-names></name><name name-style="western"><surname>Jeewon</surname><given-names>R</given-names></name><name name-style="western"><surname>Stadler</surname><given-names>M</given-names></name><name name-style="western"><surname>Samarakoon</surname><given-names>MC</given-names></name><name name-style="western"><surname>Malaithong</surname><given-names>M</given-names></name><name name-style="western"><surname>Tanunchai</surname><given-names>B</given-names></name><name name-style="western"><surname>Buscot</surname><given-names>F</given-names></name><name name-style="western"><surname>Wubet</surname><given-names>T</given-names></name><name name-style="western"><surname>Purahong</surname><given-names>W</given-names></name></person-group> (<year>2020</year>) <article-title>Taxonomic and phylogenetic contributions to fungi associated with the invasive weed <italic><tp:taxon-name><tp:taxon-name-part taxon-name-part-type="genus">Chromolaena</tp:taxon-name-part><tp:taxon-name-part taxon-name-part-type="species">odorata</tp:taxon-name-part></tp:taxon-name></italic> (Siam weed).</article-title><source>Fungal Diversity</source><volume>101</volume>(<issue>1</issue>): <fpage>1</fpage>–<lpage>175</lpage>. <ext-link xlink:href="10.1007/s13225-020-00444-8" ext-link-type="doi" xlink:type="simple">https://doi.org/10.1007/s13225-020-00444-8</ext-link></mixed-citation></ref><ref id="B69"><mixed-citation xmlns:xlink="http://www.w3.org/1999/xlink" xlink:type="simple"><person-group><name name-style="western"><surname>Sun</surname><given-names>Y-R</given-names></name><name name-style="western"><surname>Zhang</surname><given-names>J-Y</given-names></name><name name-style="western"><surname>Hyde</surname><given-names>KD</given-names></name><name name-style="western"><surname>Wang</surname><given-names>Y</given-names></name><name name-style="western"><surname>Jayawardena</surname><given-names>RS</given-names></name></person-group> (<year>2023</year>) Morphology and phylogeny reveal three <italic><tp:taxon-name><tp:taxon-name-part taxon-name-part-type="genus">Montagnula</tp:taxon-name-part></tp:taxon-name></italic> species from China and Thailand. Plants 12(4): e738. <ext-link xlink:href="10.3390/plants12040738" ext-link-type="doi" xlink:type="simple">https://doi.org/10.3390/plants12040738</ext-link></mixed-citation></ref></ref-list></tp:taxon-treatment>
