# Supplementary material for: ﻿Taxonomic novelties and global biogeography of Montagnula (Ascomycota, Didymosphaeriaceae)
Source: MycoKeys. 2024 Jan 19;101:191–232. doi: 10.3897/mycokeys.101.113259 (PMC10820738; doi:10.3897/mycokeys.101.113259)
Supplement: XML Treatment for Montagnula lijiangensis [file mycokeys.101.113259-treatment6.xml]

<!DOCTYPE tp:taxon-treatment
  PUBLIC "-//TaxonX//DTD Taxonomic Treatment Publishing DTD v0 20100105//EN" "tax-treatment-NSO.dtd">
<tp:taxon-treatment xmlns:tp="http://www.plazi.org/taxpub"><tp:treatment-meta><kwd-group><label>Taxon classification</label><kwd>
                <named-content content-type="kingdom">Fungi</named-content>
              </kwd><kwd>
                <named-content content-type="order">Pleosporales</named-content>
              </kwd><kwd>
                <named-content content-type="family">Didymosphaeriaceae</named-content>
              </kwd></kwd-group><mixed-citation publication-type="journal"><person-group><name><surname>Wanasinghe</surname><given-names>Dhanushka N.</given-names></name><name><surname>Nimalrathna</surname><given-names>Thilina S.</given-names></name><name><surname>Qin Xian</surname><given-names>Li</given-names></name><name><surname>Faraj</surname><given-names>Turki Kh.</given-names></name><name><surname>Xu</surname><given-names>Jianchu</given-names></name><name><surname>Mortimer</surname><given-names>Peter E.</given-names></name></person-group><article-title>﻿Taxonomic novelties and global biogeography of <italic><tp:taxon-name><tp:taxon-name-part taxon-name-part-type="genus" reg="Montagnula">Montagnula</tp:taxon-name-part></tp:taxon-name></italic> (<tp:taxon-name><tp:taxon-name-part taxon-name-part-type="phylum">Ascomycota</tp:taxon-name-part></tp:taxon-name>, <tp:taxon-name><tp:taxon-name-part taxon-name-part-type="family">Didymosphaeriaceae</tp:taxon-name-part></tp:taxon-name>)</article-title><source>MycoKeys</source><day>19</day><month>01</month><year>2024</year><volume>101</volume><fpage>191</fpage><lpage>232</lpage><pub-id pub-id-type="doi">10.3897/mycokeys.101.113259</pub-id></mixed-citation></tp:treatment-meta><tp:nomenclature><label>﻿</label><tp:taxon-name>
              <object-id xmlns:xlink="http://www.w3.org/1999/xlink" content-type="arpha" xlink:type="simple">9744156B-D833-5D0D-93D2-347AE9C73247</object-id>
              <tp:taxon-name-part taxon-name-part-type="genus" reg="Montagnula">Montagnula</tp:taxon-name-part>
              <tp:taxon-name-part taxon-name-part-type="species" reg="lijiangensis">lijiangensis</tp:taxon-name-part>
              <object-id xmlns:xlink="http://www.w3.org/1999/xlink" content-type="mycobank" xlink:type="simple">850093</object-id>
            </tp:taxon-name><tp:taxon-authority>Wanas.</tp:taxon-authority><tp:taxon-status xmlns:xlink="http://www.w3.org/1999/xlink" xlink:type="simple">sp. nov.</tp:taxon-status><xref ref-type="fig" rid="F6">Fig. 6</xref></tp:nomenclature><tp:treatment-sec sec-type="etymology" id="SECID0ECKHK"><title>Etymology.</title><p>The specific epithet “lijiangensis” refers to Lijiang, Yunnan Province, where the holotype was collected.</p></tp:treatment-sec><tp:treatment-sec sec-type="Holotype" id="SECID0ERKHK"><title>Holotype.</title><p><abbrev xmlns:xlink="http://www.w3.org/1999/xlink" content-type="institution" xlink:title="Kunming Institute of Botany Culture Collection, China" id="ABBRID0EXKHK" xlink:type="simple">HKAS</abbrev> 126541.</p></tp:treatment-sec><tp:treatment-sec sec-type="description" id="SECID0E3KHK"><title>Description.</title><p><bold><italic>Saprobic</italic></bold> on dead woody litter of <italic><tp:taxon-name><tp:taxon-name-part taxon-name-part-type="genus" reg="Quercus">Quercus</tp:taxon-name-part></tp:taxon-name></italic> sp. <bold>Teleomorph <italic>Ascomata</italic></bold> 500–700 μm high × 500–600 μm diam., immersed, gregarious or rarely clustered, globose to subglobose, ostiolate. <bold><italic>Ostiole</italic></bold> 100–140 × 80–120 µm (x– = 125 × 96 μm, n = 5), apapillate, central, straight, filled with hyaline cells. <bold><italic>Peridium</italic></bold> 20–30 μm thin on the sides and can reach up to 70 μm near the apex, with an outer layer consisting of heavily pigmented cells that have thick walls and exhibit a <bold><italic>textura angularis</italic></bold> texture at the apex, <bold><italic>textura angularis</italic></bold> texture at the sides and base; the innermost layer consists of narrow, hyaline compressed rows of cells. <bold><italic>Hamathecium</italic></bold> of 3–7.5 μm broad, dense, narrow, branched, cellular pseudoparaphyses that are swollen at the base. <bold><italic>Asci</italic></bold> 130–160 × 20–26 µm (x– = 152.8 × 23.9 μm, n = 20), bitunicate, fissitunicate, cylindrical-clavate to clavate, pedicel 30–60 μm long, 8-spored, uni to biseriate, with a minute ocular chamber best seen in immature ascus. <bold><italic>Ascospores</italic></bold> 22–26 × 10–14 µm (x– = 24.8 × 11.8 μm, n = 30), ellipsoidal to narrowly oblong, mostly straight, with conically rounded ends at the immature stage that become rounded when mature, golden-brown to dark brown, 1-septate and constricted at the septum, with large guttules in each cell, verruculose, surrounded by a thick mucilaginous sheath. <bold>Anamorph</bold> Undetermined.</p><fig id="F6" position="float" orientation="portrait"><object-id xmlns:xlink="http://www.w3.org/1999/xlink" content-type="doi" xlink:type="simple">10.3897/mycokeys.101.113259.figure6</object-id><object-id xmlns:xlink="http://www.w3.org/1999/xlink" content-type="arpha" xlink:type="simple">77D48789-AAAC-54DD-81BE-1BCA5ADF99D1</object-id><label>Figure 6.</label><caption><p><italic><tp:taxon-name><tp:taxon-name-part taxon-name-part-type="genus" reg="Montagnula">Montagnula</tp:taxon-name-part><tp:taxon-name-part taxon-name-part-type="species" reg="lijiangensis">lijiangensis</tp:taxon-name-part></tp:taxon-name></italic> (<abbrev xmlns:xlink="http://www.w3.org/1999/xlink" content-type="institution" xlink:title="Kunming Institute of Botany Culture Collection, China" id="ABBRID0E3MHK" xlink:type="simple">HKAS</abbrev> 126541, holotype) <bold>a, b</bold> ascomata on natural wood surface
                
                <bold>c</bold> vertical section through an ascoma <bold>d</bold> ostiolar neck and peridium cells at the apex <bold>e</bold> pseudoparaphyses <bold>f–i</bold> asci <bold>j–o</bold> ascospores (see verruculose feature of the ascospore in <bold>k</bold>). Scale bars: 100 μm (<bold>c</bold>); 20 μm (<bold>d, f–i</bold>); 10 μm (<bold>e–o</bold>).</p></caption><graphic xmlns:xlink="http://www.w3.org/1999/xlink" xlink:href="mycokeys-101-191-g006.jpg" position="float" orientation="portrait" xlink:type="simple" id="oo_970520.jpg"><uri content-type="original_file" xlink:type="simple">https://binary.pensoft.net/fig/970520</uri></graphic></fig></tp:treatment-sec><tp:treatment-sec sec-type="habitat" id="SECID0E4NHK"><title>Habitat and distribution.</title><p>This species is found in terrestrial habitats of Yunnan, China, inhabiting dead woody twigs of deciduous hosts (this study).</p></tp:treatment-sec><tp:treatment-sec sec-type="material" id="SECID0ECOHK"><title>Material examined.</title><p>China, Yunnan Province, Lijiang, Yulong County (<named-content xmlns:xlink="http://www.w3.org/1999/xlink" content-type="dwc:verbatimCoordinates" xlink:type="simple"><named-content content-type="geo-json" specific-use="{&#34;type&#34;:&#34;Point&#34;,&#34;coordinates&#34;:[99.824738,26.863890]}" id="NCID0ELOHK" xlink:type="simple">26.86389°N, 99.824738°E</named-content></named-content>, 2725 m), on dead woody litter of <italic><tp:taxon-name><tp:taxon-name-part taxon-name-part-type="genus" reg="Quercus">Quercus</tp:taxon-name-part></tp:taxon-name></italic> sp. (<tp:taxon-name><tp:taxon-name-part taxon-name-part-type="family">Fagaceae</tp:taxon-name-part></tp:taxon-name>), 17 August 2021, L. Qinxian, STX09-03-1 (<bold><italic>holotype</italic></bold>, <abbrev xmlns:xlink="http://www.w3.org/1999/xlink" content-type="institution" xlink:title="Kunming Institute of Botany Culture Collection, China" id="ABBRID0E6OHK" xlink:type="simple">HKAS</abbrev> 126541, <italic>ibid</italic>. <named-content xmlns:xlink="http://www.w3.org/1999/xlink" content-type="dwc:verbatimCoordinates" xlink:type="simple"><named-content content-type="geo-json" specific-use="{&#34;type&#34;:&#34;Point&#34;,&#34;coordinates&#34;:[99.824548,26.863484]}" id="NCID0EJPHK" xlink:type="simple">26.863484°N, 99.824548°E</named-content></named-content>, 2706 m, STX09-03-3 (<abbrev xmlns:xlink="http://www.w3.org/1999/xlink" content-type="institution" xlink:title="Kunming Institute of Botany Culture Collection, China" id="ABBRID0EOPHK" xlink:type="simple">HKAS</abbrev> 126540).</p></tp:treatment-sec><tp:treatment-sec sec-type="notes" id="SECID0ETPHK"><title>Notes.</title><p>The analysis of two newly generated sequences revealed a monophyletic clade in our phylogenetic analysis (Fig. <xref ref-type="fig" rid="F1">1</xref>), demonstrating a close phylogenetic relationship to <italic><tp:taxon-name><tp:taxon-name-part taxon-name-part-type="genus" reg="Montagnula">Montagnula</tp:taxon-name-part><tp:taxon-name-part taxon-name-part-type="species" reg="aquilariae">aquilariae</tp:taxon-name-part></tp:taxon-name></italic>. This relationship is further supported by morphological features such as asci and ascospores. However, a comparison of nucleotide differences (without gaps) between these two clades (<named-content xmlns:xlink="http://www.w3.org/1999/xlink" content-type="dwc:institutional_code" xlink:title="Kunming Institute of Botany Culture Collection, China" xlink:href="http://grbio.org/institution/cryptogamic-herbarium-kunming-institute-botany" xlink:type="simple">KUNCC</named-content> 22-10815 and <named-content xmlns:xlink="http://www.w3.org/1999/xlink" content-type="dwc:institutional_code" xlink:title="Kunming Institute of Botany Culture Collection, China" xlink:href="http://grbio.org/institution/cryptogamic-herbarium-kunming-institute-botany" xlink:type="simple">KUNCC</named-content> 23-14430 vs <abbrev xmlns:xlink="http://www.w3.org/1999/xlink" content-type="institution" xlink:title="Kunming Institute of Botany Culture Collection, China" id="ABBRID0EQQHK" xlink:type="simple">HKAS</abbrev> 126541) showed 12/508 (2.3%) differences in the <abbrev xmlns:xlink="http://www.w3.org/1999/xlink" xlink:title="internal transcribed spacers" id="ABBRID0EVQHK" xlink:type="simple">ITS</abbrev> region, 15/885 (1.7%) differences in the <italic>tef</italic>1-α region, and 19/956 (2%) differences in the <italic>rpb</italic>2 region.</p></tp:treatment-sec><tp:treatment-sec><!--Section generated to contain objects referenced in tp:taxon-treatment.--><fig id="F1" position="float" orientation="portrait"><object-id xmlns:xlink="http://www.w3.org/1999/xlink" content-type="doi" xlink:type="simple">10.3897/mycokeys.101.113259.figure1</object-id><object-id xmlns:xlink="http://www.w3.org/1999/xlink" content-type="arpha" xlink:type="simple">BA06159A-CE5F-5C52-8717-D3DC5CA082DA</object-id><label>Figure 1.</label><caption><p>Phylogenetic analysis of <abbrev xmlns:xlink="http://www.w3.org/1999/xlink" xlink:title="small subunit rDNA" id="ABBRID0EXPFK" xlink:type="simple">SSU</abbrev>, <abbrev xmlns:xlink="http://www.w3.org/1999/xlink" xlink:title="large subunit rDNA" id="ABBRID0E2PFK" xlink:type="simple">LSU</abbrev>, <abbrev xmlns:xlink="http://www.w3.org/1999/xlink" xlink:title="internal transcribed spacers" id="ABBRID0E6PFK" xlink:type="simple">ITS</abbrev>, <italic>tef</italic>1-α, and <italic>rpb</italic>2 of the <italic><tp:taxon-name><tp:taxon-name-part taxon-name-part-type="genus" reg="Montagnula">Montagnula</tp:taxon-name-part></tp:taxon-name></italic>. Species names given in bold are ex-type, ex-epitype and ex-paratype strains. Species names highlighted in blue are generated from this study. Branch support of nodes ≥75% <abbrev xmlns:xlink="http://www.w3.org/1999/xlink" xlink:title="maximum likelihood" id="ABBRID0EOQFK" xlink:type="simple">ML</abbrev> BS and ≥0.95 PP is indicated above the branches. The genus <italic><tp:taxon-name><tp:taxon-name-part taxon-name-part-type="genus" reg="Montagnula">Montagnula</tp:taxon-name-part></tp:taxon-name></italic> is depicted within a pale gray box, with new species highlighted in white, and the outgroup indicated by a blue box.</p></caption><graphic xmlns:xlink="http://www.w3.org/1999/xlink" xlink:href="mycokeys-101-191-g001.jpg" position="float" orientation="portrait" xlink:type="simple" id="oo_970515.jpg"><uri content-type="original_file" xlink:type="simple">https://binary.pensoft.net/fig/970515</uri></graphic></fig></tp:treatment-sec></tp:taxon-treatment>
