# Supplementary material for: ﻿Taxonomic novelties and global biogeography of Montagnula (Ascomycota, Didymosphaeriaceae)
Source: MycoKeys. 2024 Jan 19;101:191–232. doi: 10.3897/mycokeys.101.113259 (PMC10820738; doi:10.3897/mycokeys.101.113259)
Supplement: XML Treatment for Montagnula menglaensis [file mycokeys.101.113259-treatment7.xml]

<!DOCTYPE tp:taxon-treatment
  PUBLIC "-//TaxonX//DTD Taxonomic Treatment Publishing DTD v0 20100105//EN" "tax-treatment-NSO.dtd">
<tp:taxon-treatment xmlns:tp="http://www.plazi.org/taxpub"><tp:treatment-meta><kwd-group><label>Taxon classification</label><kwd>
                <named-content content-type="kingdom">Fungi</named-content>
              </kwd><kwd>
                <named-content content-type="order">Pleosporales</named-content>
              </kwd><kwd>
                <named-content content-type="family">Didymosphaeriaceae</named-content>
              </kwd></kwd-group><mixed-citation publication-type="journal"><person-group><name><surname>Wanasinghe</surname><given-names>Dhanushka N.</given-names></name><name><surname>Nimalrathna</surname><given-names>Thilina S.</given-names></name><name><surname>Qin Xian</surname><given-names>Li</given-names></name><name><surname>Faraj</surname><given-names>Turki Kh.</given-names></name><name><surname>Xu</surname><given-names>Jianchu</given-names></name><name><surname>Mortimer</surname><given-names>Peter E.</given-names></name></person-group><article-title>﻿Taxonomic novelties and global biogeography of <italic><tp:taxon-name><tp:taxon-name-part taxon-name-part-type="genus" reg="Montagnula">Montagnula</tp:taxon-name-part></tp:taxon-name></italic> (<tp:taxon-name><tp:taxon-name-part taxon-name-part-type="phylum">Ascomycota</tp:taxon-name-part></tp:taxon-name>, <tp:taxon-name><tp:taxon-name-part taxon-name-part-type="family">Didymosphaeriaceae</tp:taxon-name-part></tp:taxon-name>)</article-title><source>MycoKeys</source><day>19</day><month>01</month><year>2024</year><volume>101</volume><fpage>191</fpage><lpage>232</lpage><pub-id pub-id-type="doi">10.3897/mycokeys.101.113259</pub-id></mixed-citation></tp:treatment-meta><tp:nomenclature><label>﻿</label><tp:taxon-name>
              <object-id xmlns:xlink="http://www.w3.org/1999/xlink" content-type="arpha" xlink:type="simple">E04FC54E-5CD2-59B6-8BFC-75EEE1F17429</object-id>
              <tp:taxon-name-part taxon-name-part-type="genus" reg="Montagnula">Montagnula</tp:taxon-name-part>
              <tp:taxon-name-part taxon-name-part-type="species" reg="menglaensis">menglaensis</tp:taxon-name-part>
              <object-id xmlns:xlink="http://www.w3.org/1999/xlink" content-type="mycobank" xlink:type="simple">850094</object-id>
            </tp:taxon-name><tp:taxon-authority>Wanas.</tp:taxon-authority><tp:taxon-status xmlns:xlink="http://www.w3.org/1999/xlink" xlink:type="simple">sp. nov.</tp:taxon-status><xref ref-type="fig" rid="F7">Fig. 7</xref></tp:nomenclature><tp:treatment-sec sec-type="etymology" id="SECID0ELSHK"><title>Etymology.</title><p>The specific epithet “menglaensis” refers to Mengla County, Yunnan Province, where the holotype was collected.</p></tp:treatment-sec><tp:treatment-sec sec-type="Holotype" id="SECID0E1SHK"><title>Holotype.</title><p><abbrev xmlns:xlink="http://www.w3.org/1999/xlink" content-type="institution" xlink:title="Kunming Institute of Botany Culture Collection, China" id="ABBRID0EATHK" xlink:type="simple">HKAS</abbrev> 130318.</p></tp:treatment-sec><tp:treatment-sec sec-type="description" id="SECID0EFTHK"><title>Description.</title><p><bold><italic>Saprobic</italic></bold> on dead culms of <italic><tp:taxon-name><tp:taxon-name-part taxon-name-part-type="genus" reg="Indocalamus">Indocalamus</tp:taxon-name-part><tp:taxon-name-part taxon-name-part-type="species" reg="tessellatus">tessellatus</tp:taxon-name-part></tp:taxon-name></italic> (Munro) Keng f. <bold>Teleomorph <italic>Ascomata</italic></bold> 200–300 μm high × 240–320 μm diam., immersed, gregarious or rarely clustered, globose to subglobose. <bold><italic>Peridium</italic></bold> 10–25 μm thin with an outer layer consisting of heavily pigmented cells that have thick walls and exhibit a <bold><italic>textura angularis</italic></bold> texture at the sides and base; the innermost layer consists of narrow, hyaline compressed rows of cells. <bold><italic>Hamathecium</italic></bold> of 3–7.5 μm broad, dense, branched, cellular pseudoparaphyses that are swollen at some septa. <bold><italic>Asci</italic></bold> 60–80 × 9–11 µm (x– = 71 × 9.8 μm, n = 15), bitunicate, fissitunicate, cylindrical-clavate, pedicel 15–30 μm long, 8-spored, uni to biseriate, with a minute ocular chamber best seen in immature ascus. <bold><italic>Ascospores</italic></bold> 10.5–14 × 4.5–5.5 µm (x– = 12.6 × 5.1 μm, n = 20), ellipsoidal, mostly straight, with conically rounded ends, golden-brown to dark brown, 1-septate and constricted at the septum, upper cell wider than the lower cell, with large guttules in each cell, verruculose, and surrounded by a thin mucilaginous sheath which is thicker at both ends. <bold>Anamorph</bold> Coelomycetous on PDA. <bold><italic>Conidiomata</italic></bold> pycnidial, gregarious, immersed to superficial, globose to subglobose, dark brown to black. <bold><italic>Pycnidial wall</italic></bold> thin, composed of brown cells of <bold><italic>textura angularis</italic></bold>. <bold><italic>Conidiogenous cells</italic></bold> did not observed. <bold><italic>Conidia</italic></bold> 2.3–3.3 × 1.4–2 μm (x– = 3 × 1.7 μm, n = 30), hyaline, aseptate, round to oblong or ellipsoidal, with small guttules.</p><fig id="F7" position="float" orientation="portrait"><object-id xmlns:xlink="http://www.w3.org/1999/xlink" content-type="doi" xlink:type="simple">10.3897/mycokeys.101.113259.figure7</object-id><object-id xmlns:xlink="http://www.w3.org/1999/xlink" content-type="arpha" xlink:type="simple">276C0248-BAE0-559B-A03B-DC698ACEEEA6</object-id><label>Figure 7.</label><caption><p><italic><tp:taxon-name><tp:taxon-name-part taxon-name-part-type="genus" reg="Montagnula">Montagnula</tp:taxon-name-part><tp:taxon-name-part taxon-name-part-type="species" reg="menglaensis">menglaensis</tp:taxon-name-part></tp:taxon-name></italic> (<abbrev xmlns:xlink="http://www.w3.org/1999/xlink" content-type="institution" xlink:title="Kunming Institute of Botany Culture Collection, China" id="ABBRID0ESVHK" xlink:type="simple">HKAS</abbrev> 130318, holotype) <bold>a–c</bold> ascomata on natural wood surface <bold>d, e</bold> vertical section through ascomata <bold>f, g</bold> pseudoparaphyses
                
                <bold>h</bold> peridium <bold>i–k</bold> asci <bold>l, m</bold> ascospores (see verruculose feature of the ascospore in <bold>n</bold>) <bold>o, p</bold> culture characters on PDA (o = above, p = reverse) <bold>q, r</bold> conidiomata <bold>s</bold> pycnidial wall <bold>t</bold> conidia. Scale bars: 100 μm (<bold>d, e</bold>); 10 μm (<bold>f–h, l–n, s, t</bold>); 20 μm (<bold>i–k</bold>).</p></caption><graphic xmlns:xlink="http://www.w3.org/1999/xlink" xlink:href="mycokeys-101-191-g007.jpg" position="float" orientation="portrait" xlink:type="simple" id="oo_970521.jpg"><uri content-type="original_file" xlink:type="simple">https://binary.pensoft.net/fig/970521</uri></graphic></fig></tp:treatment-sec><tp:treatment-sec sec-type="description" id="SECID0E2WHK"><title>Culture characteristics.</title><p>Ascospores germinated on PDA within 24 h. Following a two-week incubation period at 25 °C, the colonies on PDA medium reached a diameter of 5 cm. These colonies exhibited an undulate margin, initially appearing creamy whitish and transitioning to orange, raised in the center. The colonies were orange at the center and a creamy orange towards the periphery when observed from the reverse side.</p></tp:treatment-sec><tp:treatment-sec sec-type="habitat" id="SECID0EAXHK"><title>Habitat and distribution.</title><p>This species is found in terrestrial habitats of Yunnan, China, inhabiting dead woody twigs of deciduous hosts (this study).</p></tp:treatment-sec><tp:treatment-sec sec-type="material" id="SECID0EFXHK"><title>Material examined.</title><p>China, Yunnan Province, Xishuangbanna, Mengla County (<named-content xmlns:xlink="http://www.w3.org/1999/xlink" content-type="dwc:verbatimCoordinates" xlink:type="simple"><named-content content-type="geo-json" specific-use="{&#34;type&#34;:&#34;Point&#34;,&#34;coordinates&#34;:[101.435042,21.588394]}" id="NCID0EOXHK" xlink:type="simple">21.588394°N, 101.435042°E</named-content></named-content>, 776 m), on dead culms of <italic><tp:taxon-name><tp:taxon-name-part taxon-name-part-type="genus" reg="Indocalamus">Indocalamus</tp:taxon-name-part><tp:taxon-name-part taxon-name-part-type="species" reg="tessellatus">tessellatus</tp:taxon-name-part></tp:taxon-name></italic>, 29 January 2022, L. Qinxian, ML23-7-3 (holotype, <abbrev xmlns:xlink="http://www.w3.org/1999/xlink" content-type="institution" xlink:title="Kunming Institute of Botany Culture Collection, China" id="ABBRID0E5XHK" xlink:type="simple">HKAS</abbrev> 130318), ex-type <named-content xmlns:xlink="http://www.w3.org/1999/xlink" content-type="dwc:institutional_code" xlink:title="Kunming Institute of Botany Culture Collection, China" xlink:href="http://grbio.org/institution/cryptogamic-herbarium-kunming-institute-botany" xlink:type="simple">KUNCC</named-content> 23-14424; <italic>ibid</italic>. <named-content xmlns:xlink="http://www.w3.org/1999/xlink" content-type="dwc:verbatimCoordinates" xlink:type="simple"><named-content content-type="geo-json" specific-use="{&#34;type&#34;:&#34;Point&#34;,&#34;coordinates&#34;:[101.435752,21.589178]}" id="NCID0EMYHK" xlink:type="simple">21.589178°N, 101.435752°E</named-content></named-content>, 782 m, ML23-7-2 (<abbrev xmlns:xlink="http://www.w3.org/1999/xlink" content-type="institution" xlink:title="Kunming Institute of Botany Culture Collection, China" id="ABBRID0ERYHK" xlink:type="simple">HKAS</abbrev> 130316), living culture <named-content xmlns:xlink="http://www.w3.org/1999/xlink" content-type="dwc:institutional_code" xlink:title="Kunming Institute of Botany Culture Collection, China" xlink:href="http://grbio.org/institution/cryptogamic-herbarium-kunming-institute-botany" xlink:type="simple">KUNCC</named-content> 23-14422; <italic>ibid</italic>. ML23-7-5 <abbrev xmlns:xlink="http://www.w3.org/1999/xlink" content-type="institution" xlink:title="Kunming Institute of Botany Culture Collection, China" id="ABBRID0E3YHK" xlink:type="simple">HKAS</abbrev> 130317), living culture <named-content xmlns:xlink="http://www.w3.org/1999/xlink" content-type="dwc:institutional_code" xlink:title="Kunming Institute of Botany Culture Collection, China" xlink:href="http://grbio.org/institution/cryptogamic-herbarium-kunming-institute-botany" xlink:type="simple">KUNCC</named-content> 23-14423.</p></tp:treatment-sec><tp:treatment-sec sec-type="notes" id="SECID0EFZHK"><title>Notes.</title><p><italic><tp:taxon-name><tp:taxon-name-part taxon-name-part-type="genus" reg="Montagnula">Montagnula</tp:taxon-name-part><tp:taxon-name-part taxon-name-part-type="species" reg="menglaensis">menglaensis</tp:taxon-name-part></tp:taxon-name></italic> is described as a novel species based on its holomorph. The anamorph of <italic><tp:taxon-name><tp:taxon-name-part taxon-name-part-type="genus" reg="Montagnula">Montagnula</tp:taxon-name-part></tp:taxon-name></italic> is rarely encountered; however, <xref ref-type="bibr" rid="B16">Crous et al. (2020)</xref> recently reported <italic><tp:taxon-name><tp:taxon-name-part taxon-name-part-type="genus" reg="Montagnula">Montagnula</tp:taxon-name-part><tp:taxon-name-part taxon-name-part-type="species" reg="cylindrospora">cylindrospora</tp:taxon-name-part></tp:taxon-name></italic> based on its anamorphic features. The conidia of <italic><tp:taxon-name><tp:taxon-name-part taxon-name-part-type="genus" reg="Montagnula">Montagnula</tp:taxon-name-part><tp:taxon-name-part taxon-name-part-type="species" reg="menglaensis">menglaensis</tp:taxon-name-part></tp:taxon-name></italic> resemble to those of <italic><tp:taxon-name><tp:taxon-name-part taxon-name-part-type="genus" reg="Montagnula">M.</tp:taxon-name-part><tp:taxon-name-part taxon-name-part-type="species" reg="cylindrospora">cylindrospora</tp:taxon-name-part></tp:taxon-name></italic>, although the latter fungus exhibits a more cylindrical shape.</p></tp:treatment-sec><ref-list><ref id="B16"><mixed-citation xmlns:xlink="http://www.w3.org/1999/xlink" xlink:type="simple"><person-group><name name-style="western"><surname>Crous</surname><given-names>PW</given-names></name><name name-style="western"><surname>Wingfield</surname><given-names>MJ</given-names></name><name name-style="western"><surname>Chooi</surname><given-names>YH</given-names></name><name name-style="western"><surname>Gilchrist</surname><given-names>CLM</given-names></name><name name-style="western"><surname>Lacey</surname><given-names>E</given-names></name><name name-style="western"><surname>Pitt</surname><given-names>JI</given-names></name><name name-style="western"><surname>Roets</surname><given-names>F</given-names></name><name name-style="western"><surname>Swart</surname><given-names>WJ</given-names></name><name name-style="western"><surname>Cano-Lira</surname><given-names>JF</given-names></name><name name-style="western"><surname>Valenzuela-Lopez</surname><given-names>N</given-names></name><name name-style="western"><surname>Hubka</surname><given-names>V</given-names></name><name name-style="western"><surname>Shivas</surname><given-names>RG</given-names></name><name name-style="western"><surname>Stchigel</surname><given-names>AM</given-names></name><name name-style="western"><surname>Holdom</surname><given-names>DG</given-names></name><name name-style="western"><surname>Jurjević</surname><given-names>Ž</given-names></name><name name-style="western"><surname>Kachalkin</surname><given-names>AV</given-names></name><name name-style="western"><surname>Lebel</surname><given-names>T</given-names></name><name name-style="western"><surname>Lock</surname><given-names>C</given-names></name><name name-style="western"><surname>Martín</surname><given-names>MP</given-names></name><name name-style="western"><surname>Tan</surname><given-names>YP</given-names></name><name name-style="western"><surname>Tomashevskaya</surname><given-names>MA</given-names></name><name name-style="western"><surname>Vitelli</surname><given-names>JS</given-names></name><name name-style="western"><surname>Baseia</surname><given-names>IG</given-names></name><name name-style="western"><surname>Bhatt</surname><given-names>VK</given-names></name><name name-style="western"><surname>Brandrud</surname><given-names>TE</given-names></name><name name-style="western"><surname>De Souza</surname><given-names>JT</given-names></name><name name-style="western"><surname>Dima</surname><given-names>B</given-names></name><name name-style="western"><surname>Lacey</surname><given-names>HJ</given-names></name><name name-style="western"><surname>Lombard</surname><given-names>L</given-names></name><name name-style="western"><surname>Johnston</surname><given-names>PR</given-names></name><name name-style="western"><surname>Morte</surname><given-names>A</given-names></name><name name-style="western"><surname>Papp</surname><given-names>V</given-names></name><name name-style="western"><surname>Rodríguez</surname><given-names>A</given-names></name><name name-style="western"><surname>Rodríguez-Andrade</surname><given-names>E</given-names></name><name name-style="western"><surname>Semwal</surname><given-names>KC</given-names></name><name name-style="western"><surname>Tegart</surname><given-names>L</given-names></name><name name-style="western"><surname>Abad</surname><given-names>ZG</given-names></name><name name-style="western"><surname>Akulov</surname><given-names>A</given-names></name><name name-style="western"><surname>Alvarado</surname><given-names>P</given-names></name><name name-style="western"><surname>Alves</surname><given-names>A</given-names></name><name name-style="western"><surname>Andrade</surname><given-names>JP</given-names></name><name name-style="western"><surname>Arenas</surname><given-names>F</given-names></name><name name-style="western"><surname>Asenjo</surname><given-names>C</given-names></name><name name-style="western"><surname>Ballarà</surname><given-names>J</given-names></name><name name-style="western"><surname>Barrett</surname><given-names>MD</given-names></name><name name-style="western"><surname>Berná</surname><given-names>LM</given-names></name><name name-style="western"><surname>Berraf-Tebbal</surname><given-names>A</given-names></name><name name-style="western"><surname>Bianchinotti</surname><given-names>MV</given-names></name><name name-style="western"><surname>Bransgrove</surname><given-names>K</given-names></name><name name-style="western"><surname>Burgess</surname><given-names>TI</given-names></name><name name-style="western"><surname>Carmo</surname><given-names>FS</given-names></name><name name-style="western"><surname>Chávez</surname><given-names>R</given-names></name><name name-style="western"><surname>Čmoková</surname><given-names>A</given-names></name><name name-style="western"><surname>Dearnaley</surname><given-names>JDW</given-names></name><name name-style="western"><surname>Santiago</surname><given-names>ALCMA</given-names></name><name name-style="western"><surname>Freitas-Neto</surname><given-names>JF</given-names></name><name name-style="western"><surname>Denman</surname><given-names>S</given-names></name><name name-style="western"><surname>Douglas</surname><given-names>B</given-names></name><name name-style="western"><surname>Dovana</surname><given-names>F</given-names></name><name name-style="western"><surname>Eichmeier</surname><given-names>A</given-names></name><name name-style="western"><surname>Esteve-Raventós</surname><given-names>F</given-names></name><name name-style="western"><surname>Farid</surname><given-names>A</given-names></name><name name-style="western"><surname>Fedosova</surname><given-names>AG</given-names></name><name name-style="western"><surname>Ferisin</surname><given-names>G</given-names></name><name name-style="western"><surname>Ferreira</surname><given-names>RJ</given-names></name><name name-style="western"><surname>Ferrer</surname><given-names>A</given-names></name><name name-style="western"><surname>Figueiredo</surname><given-names>CN</given-names></name><name name-style="western"><surname>Figueiredo</surname><given-names>YF</given-names></name><name name-style="western"><surname>Reinoso-Fuentealba</surname><given-names>CG</given-names></name><name name-style="western"><surname>Garrido-Benavent</surname><given-names>I</given-names></name><name name-style="western"><surname>Cañete-Gibas</surname><given-names>CF</given-names></name><name name-style="western"><surname>Gil-Durán</surname><given-names>C</given-names></name><name name-style="western"><surname>Glushakova</surname><given-names>AM</given-names></name><name name-style="western"><surname>Gonçalves</surname><given-names>MFM</given-names></name><name name-style="western"><surname>González</surname><given-names>M</given-names></name><name name-style="western"><surname>Gorczak</surname><given-names>M</given-names></name><name name-style="western"><surname>Gorton</surname><given-names>C</given-names></name><name name-style="western"><surname>Guard</surname><given-names>FE</given-names></name><name name-style="western"><surname>Guarnizo</surname><given-names>AL</given-names></name><name name-style="western"><surname>Guarro</surname><given-names>J</given-names></name><name name-style="western"><surname>Gutiérrez</surname><given-names>M</given-names></name><name name-style="western"><surname>Hamal</surname><given-names>P</given-names></name><name name-style="western"><surname>Hien</surname><given-names>LT</given-names></name><name name-style="western"><surname>Hocking</surname><given-names>AD</given-names></name><name name-style="western"><surname>Houbraken</surname><given-names>J</given-names></name><name name-style="western"><surname>Hunter</surname><given-names>GC</given-names></name><name name-style="western"><surname>Inácio</surname><given-names>CA</given-names></name><name name-style="western"><surname>Jourdan</surname><given-names>M</given-names></name><name name-style="western"><surname>Kapitonov</surname><given-names>VI</given-names></name><name name-style="western"><surname>Kelly</surname><given-names>L</given-names></name><name name-style="western"><surname>Khanh</surname><given-names>TN</given-names></name><name name-style="western"><surname>Kisło</surname><given-names>K</given-names></name><name name-style="western"><surname>Kiss</surname><given-names>L</given-names></name><name name-style="western"><surname>Kiyashko</surname><given-names>A</given-names></name><name name-style="western"><surname>Kolařík</surname><given-names>M</given-names></name><name name-style="western"><surname>Kruse</surname><given-names>J</given-names></name><name name-style="western"><surname>Kubátová</surname><given-names>A</given-names></name><name name-style="western"><surname>Kučera</surname><given-names>V</given-names></name><name name-style="western"><surname>Kučerová</surname><given-names>I</given-names></name><name name-style="western"><surname>Kušan</surname><given-names>I</given-names></name><name name-style="western"><surname>Lee</surname><given-names>HB</given-names></name><name name-style="western"><surname>Levicán</surname><given-names>G</given-names></name><name name-style="western"><surname>Lewis</surname><given-names>A</given-names></name><name name-style="western"><surname>Liem</surname><given-names>NV</given-names></name><name name-style="western"><surname>Liimatainen</surname><given-names>K</given-names></name><name name-style="western"><surname>Lim</surname><given-names>HJ</given-names></name><name name-style="western"><surname>Lyons</surname><given-names>MN</given-names></name><name name-style="western"><surname>Maciá-Vicente</surname><given-names>JG</given-names></name><name name-style="western"><surname>Magaña-Dueñas</surname><given-names>V</given-names></name><name name-style="western"><surname>Mahiques</surname><given-names>R</given-names></name><name name-style="western"><surname>Malysheva</surname><given-names>EF</given-names></name><name name-style="western"><surname>Marbach</surname><given-names>PAS</given-names></name><name name-style="western"><surname>Marinho</surname><given-names>P</given-names></name><name name-style="western"><surname>Matočec</surname><given-names>N</given-names></name><name name-style="western"><surname>McTaggart</surname><given-names>AR</given-names></name><name name-style="western"><surname>Mešić</surname><given-names>A</given-names></name><name name-style="western"><surname>Morin</surname><given-names>L</given-names></name><name name-style="western"><surname>Muñoz-Mohedano</surname><given-names>JM</given-names></name><name name-style="western"><surname>Navarro-Ródenas</surname><given-names>A</given-names></name><name name-style="western"><surname>Nicolli</surname><given-names>CP</given-names></name><name name-style="western"><surname>Oliveira</surname><given-names>RL</given-names></name><name name-style="western"><surname>Otsing</surname><given-names>E</given-names></name><name name-style="western"><surname>Ovrebo</surname><given-names>CL</given-names></name><name name-style="western"><surname>Pankratov</surname><given-names>TA</given-names></name><name name-style="western"><surname>Paños</surname><given-names>A</given-names></name><name name-style="western"><surname>Paz-Conde</surname><given-names>A</given-names></name><name name-style="western"><surname>Pérez-Sierra</surname><given-names>A</given-names></name><name name-style="western"><surname>Phosri</surname><given-names>C</given-names></name><name name-style="western"><surname>Pintos</surname><given-names>Á</given-names></name><name name-style="western"><surname>Pošta</surname><given-names>A</given-names></name><name name-style="western"><surname>Prencipe</surname><given-names>S</given-names></name><name name-style="western"><surname>Rubio</surname><given-names>E</given-names></name><name name-style="western"><surname>Saitta</surname><given-names>A</given-names></name><name name-style="western"><surname>Sales</surname><given-names>LS</given-names></name><name name-style="western"><surname>Sanhueza</surname><given-names>L</given-names></name><name name-style="western"><surname>Shuttleworth</surname><given-names>LA</given-names></name><name name-style="western"><surname>Smith</surname><given-names>J</given-names></name><name name-style="western"><surname>Smith</surname><given-names>ME</given-names></name><name name-style="western"><surname>Spadaro</surname><given-names>D</given-names></name><name name-style="western"><surname>Spetik</surname><given-names>M</given-names></name><name name-style="western"><surname>Sochor</surname><given-names>M</given-names></name><name name-style="western"><surname>Sochorová</surname><given-names>Z</given-names></name><name name-style="western"><surname>Sousa</surname><given-names>JO</given-names></name><name name-style="western"><surname>Suwannasai</surname><given-names>N</given-names></name><name name-style="western"><surname>Tedersoo</surname><given-names>L</given-names></name><name name-style="western"><surname>Thanh</surname><given-names>HM</given-names></name><name name-style="western"><surname>Thao</surname><given-names>LD</given-names></name><name name-style="western"><surname>Tkalčec</surname><given-names>Z</given-names></name><name name-style="western"><surname>Vaghefi</surname><given-names>N</given-names></name><name name-style="western"><surname>Venzhik</surname><given-names>AS</given-names></name><name name-style="western"><surname>Verbeken</surname><given-names>A</given-names></name><name name-style="western"><surname>Vizzini</surname><given-names>A</given-names></name><name name-style="western"><surname>Voyron</surname><given-names>S</given-names></name><name name-style="western"><surname>Wainhouse</surname><given-names>M</given-names></name><name name-style="western"><surname>Whalley</surname><given-names>AJS</given-names></name><name name-style="western"><surname>Wrzosek</surname><given-names>M</given-names></name><name name-style="western"><surname>Zapata</surname><given-names>M</given-names></name><name name-style="western"><surname>Zeil-Rolfe</surname><given-names>I</given-names></name><name name-style="western"><surname>Groenewald</surname><given-names>JZ</given-names></name></person-group> (<year>2020</year>) <article-title>Fungal planet description sheets: 1042–1111.</article-title><source>Persoonia</source><volume>44</volume>(<issue>1</issue>): <fpage>301</fpage>–<lpage>459</lpage>. <ext-link xlink:href="10.3767/persoonia.2020.44.11" ext-link-type="doi" xlink:type="simple">https://doi.org/10.3767/persoonia.2020.44.11</ext-link></mixed-citation></ref></ref-list></tp:taxon-treatment>
