# Supplementary material for: ﻿Taxonomic novelties and global biogeography of Montagnula (Ascomycota, Didymosphaeriaceae)
Source: MycoKeys. 2024 Jan 19;101:191–232. doi: 10.3897/mycokeys.101.113259 (PMC10820738; doi:10.3897/mycokeys.101.113259)
Supplement: XML Treatment for Montagnula shangrilana [file mycokeys.101.113259-treatment8.xml]

<!DOCTYPE tp:taxon-treatment
  PUBLIC "-//TaxonX//DTD Taxonomic Treatment Publishing DTD v0 20100105//EN" "tax-treatment-NSO.dtd">
<tp:taxon-treatment xmlns:tp="http://www.plazi.org/taxpub"><tp:treatment-meta><kwd-group><label>Taxon classification</label><kwd>
                <named-content content-type="kingdom">Fungi</named-content>
              </kwd><kwd>
                <named-content content-type="order">Pleosporales</named-content>
              </kwd><kwd>
                <named-content content-type="family">Didymosphaeriaceae</named-content>
              </kwd></kwd-group><mixed-citation publication-type="journal"><person-group><name><surname>Wanasinghe</surname><given-names>Dhanushka N.</given-names></name><name><surname>Nimalrathna</surname><given-names>Thilina S.</given-names></name><name><surname>Qin Xian</surname><given-names>Li</given-names></name><name><surname>Faraj</surname><given-names>Turki Kh.</given-names></name><name><surname>Xu</surname><given-names>Jianchu</given-names></name><name><surname>Mortimer</surname><given-names>Peter E.</given-names></name></person-group><article-title>﻿Taxonomic novelties and global biogeography of <italic><tp:taxon-name><tp:taxon-name-part taxon-name-part-type="genus" reg="Montagnula">Montagnula</tp:taxon-name-part></tp:taxon-name></italic> (<tp:taxon-name><tp:taxon-name-part taxon-name-part-type="phylum">Ascomycota</tp:taxon-name-part></tp:taxon-name>, <tp:taxon-name><tp:taxon-name-part taxon-name-part-type="family">Didymosphaeriaceae</tp:taxon-name-part></tp:taxon-name>)</article-title><source>MycoKeys</source><day>19</day><month>01</month><year>2024</year><volume>101</volume><fpage>191</fpage><lpage>232</lpage><pub-id pub-id-type="doi">10.3897/mycokeys.101.113259</pub-id></mixed-citation></tp:treatment-meta><tp:nomenclature><label>﻿</label><tp:taxon-name>
              <object-id xmlns:xlink="http://www.w3.org/1999/xlink" content-type="arpha" xlink:type="simple">BD5D6130-3E22-55BD-BBF2-DB95AD1C1DA2</object-id>
              <tp:taxon-name-part taxon-name-part-type="genus" reg="Montagnula">Montagnula</tp:taxon-name-part>
              <tp:taxon-name-part taxon-name-part-type="species" reg="shangrilana">shangrilana</tp:taxon-name-part>
              <object-id xmlns:xlink="http://www.w3.org/1999/xlink" content-type="mycobank" xlink:type="simple">850095</object-id>
            </tp:taxon-name><tp:taxon-authority>Wanas.</tp:taxon-authority><tp:taxon-status xmlns:xlink="http://www.w3.org/1999/xlink" xlink:type="simple">sp. nov.</tp:taxon-status><xref ref-type="fig" rid="F8">Fig. 8</xref></tp:nomenclature><tp:treatment-sec sec-type="etymology" id="SECID0EQ3HK"><title>Etymology.</title><p>The specific epithet “shangrilana” refers to Shangri-La, Yunnan Province, where the holotype was collected.</p></tp:treatment-sec><tp:treatment-sec sec-type="Holotype" id="SECID0E63HK"><title>Holotype.</title><p><abbrev xmlns:xlink="http://www.w3.org/1999/xlink" content-type="institution" xlink:title="Kunming Institute of Botany Culture Collection, China" id="ABBRID0EF4HK" xlink:type="simple">HKAS</abbrev> 126539.</p></tp:treatment-sec><tp:treatment-sec sec-type="description" id="SECID0EK4HK"><title>Description.</title><p><bold><italic>Saprobic</italic></bold> on dead woody litter of <italic><tp:taxon-name><tp:taxon-name-part taxon-name-part-type="genus" reg="Rhododendron">Rhododendron</tp:taxon-name-part></tp:taxon-name></italic> sp. <bold>Teleomorph <italic>Ascomata</italic></bold> 120–180 μm high × 150–210 μm diam., immersed to semi-erumpent, gregarious or rarely clustered, globose to subglobose, ostiolate. <bold><italic>Ostiole</italic></bold> 80–110 × 50–80 µm (x– = 100 × 64 μm, n = 6), papillate, central, straight, filled with hyaline cells. <bold><italic>Peridium</italic></bold> 10–20 μm thin on the sides and can reach up to 40 μm near the apex, with an outer layer consisting of heavily pigmented cells that have thick walls and exhibit a <bold><italic>textura angularis</italic></bold> arrangement at the apex, <bold><italic>textura angularis</italic></bold> texture at the sides; the innermost layer consists of hyaline compressed rows of cells. <bold><italic>Hamathecium</italic></bold> of 2–4.5 μm broad, dense, branched, cellular pseudoparaphyses. <bold><italic>Asci</italic></bold> 90–140 × 20–30 µm (x– = 116.2 × 24 μm, n = 10), bitunicate, fissitunicate, cylindrical-clavate, pedicel 25–40 μm long, 8-spored, uni to biseriate, with a minute ocular chamber best seen in immature ascus. <bold><italic>Ascospores</italic></bold> 48–60 × 17–22 µm (x– = 55.8 × 19.3 μm, n = 20), ellipsoidal to narrowly oblong, mostly straight, with conically rounded ends at the immature stage that become rounded when mature, golden-brown to dark brown, 3-septate, with large guttules in each cell, verruculose, surrounded by a thick mucilaginous sheath. <bold>Anamorph</bold> Undetermined.</p><fig id="F8" position="float" orientation="portrait"><object-id xmlns:xlink="http://www.w3.org/1999/xlink" content-type="doi" xlink:type="simple">10.3897/mycokeys.101.113259.figure8</object-id><object-id xmlns:xlink="http://www.w3.org/1999/xlink" content-type="arpha" xlink:type="simple">BF5F5AE7-09D6-5020-B0B5-7C2C7523F806</object-id><label>Figure 8.</label><caption><p><italic><tp:taxon-name><tp:taxon-name-part taxon-name-part-type="genus" reg="Montagnula">Montagnula</tp:taxon-name-part><tp:taxon-name-part taxon-name-part-type="species" reg="shangrilana">shangrilana</tp:taxon-name-part></tp:taxon-name></italic> (<abbrev xmlns:xlink="http://www.w3.org/1999/xlink" content-type="institution" xlink:title="Kunming Institute of Botany Culture Collection, China" id="ABBRID0EK6HK" xlink:type="simple">HKAS</abbrev> 126541, holotype)
                
                <bold>a</bold> ascomata on natural wood surface <bold>b</bold> vertical section through an ascoma <bold>c</bold> pseudoparaphyses <bold>d</bold> peridium cells <bold>e–h</bold> asci <bold>i–o</bold> ascospores (see verruculose feature of the ascospore in <bold>o</bold>). Scale bars: 100 μm (<bold>b</bold>); 10 μm (<bold>c, d, j–o</bold>); 20 μm (<bold>e–h</bold>).</p></caption><graphic xmlns:xlink="http://www.w3.org/1999/xlink" xlink:href="mycokeys-101-191-g008.jpg" position="float" orientation="portrait" xlink:type="simple" id="oo_970522.jpg"><uri content-type="original_file" xlink:type="simple">https://binary.pensoft.net/fig/970522</uri></graphic></fig></tp:treatment-sec><tp:treatment-sec sec-type="description" id="SECID0EKAAM"><title>Culture characteristics.</title><p>Ascospores germinated on PDA within 24 h. Following a two-week incubation period at 25 °C, the colonies on PDA medium reached a diameter of 5 cm. These colonies exhibited a filiform margin, initially appearing whitish and transitioning to greenish gray, raised in the center. The colonies were grey at the center and a greenish gray towards the periphery and radiated when observed from the reverse side.</p></tp:treatment-sec><tp:treatment-sec sec-type="habitat" id="SECID0EPAAM"><title>Habitat and distribution.</title><p>This species is found in terrestrial habitats of Yunnan, China, inhabiting dead woody twigs of deciduous hosts, in a subalpine environment (this study).</p></tp:treatment-sec><tp:treatment-sec sec-type="material" id="SECID0EUAAM"><title>Material examined.</title><p>China, Yunnan Province, Diqing Tibetan Autonomous Prefecture, Shangri-La (<named-content xmlns:xlink="http://www.w3.org/1999/xlink" content-type="dwc:verbatimCoordinates" xlink:type="simple"><named-content content-type="geo-json" specific-use="{&#34;type&#34;:&#34;Point&#34;,&#34;coordinates&#34;:[100.034477,27.289707]}" id="NCID0E4AAM" xlink:type="simple">27.289707°N, 100.034477°E</named-content></named-content>, 2744 m), on dead woody litter of <italic><tp:taxon-name><tp:taxon-name-part taxon-name-part-type="genus" reg="Rhododendron">Rhododendron</tp:taxon-name-part></tp:taxon-name></italic> sp. (<tp:taxon-name><tp:taxon-name-part taxon-name-part-type="family">Ericaceae</tp:taxon-name-part></tp:taxon-name>), 22 August 2021, L. Qinxian, WTS8-2-2 (holotype, <abbrev xmlns:xlink="http://www.w3.org/1999/xlink" content-type="institution" xlink:title="Kunming Institute of Botany Culture Collection, China" id="ABBRID0EOBAM" xlink:type="simple">HKAS</abbrev> 126539), ex-type <named-content xmlns:xlink="http://www.w3.org/1999/xlink" content-type="dwc:institutional_code" xlink:title="Kunming Institute of Botany Culture Collection, China" xlink:href="http://grbio.org/institution/cryptogamic-herbarium-kunming-institute-botany" xlink:type="simple">KUNCC</named-content> 23-14434; <italic>ibid</italic>. (<named-content xmlns:xlink="http://www.w3.org/1999/xlink" content-type="dwc:verbatimCoordinates" xlink:type="simple"><named-content content-type="geo-json" specific-use="{&#34;type&#34;:&#34;Point&#34;,&#34;coordinates&#34;:[100.035233,27.290007]}" id="NCID0E3BAM" xlink:type="simple">27.290007°N, 100.035233°E</named-content></named-content>, 2833 m, WTS8-2 (<abbrev xmlns:xlink="http://www.w3.org/1999/xlink" content-type="institution" xlink:title="Kunming Institute of Botany Culture Collection, China" id="ABBRID0EBCAM" xlink:type="simple">HKAS</abbrev> 126538), living culture <named-content xmlns:xlink="http://www.w3.org/1999/xlink" content-type="dwc:institutional_code" xlink:title="Kunming Institute of Botany Culture Collection, China" xlink:href="http://grbio.org/institution/cryptogamic-herbarium-kunming-institute-botany" xlink:type="simple">KUNCC</named-content> 23-14433.</p></tp:treatment-sec><tp:treatment-sec sec-type="notes" id="SECID0EKCAM"><title>Notes.</title><p>In the combined <abbrev xmlns:xlink="http://www.w3.org/1999/xlink" xlink:title="small subunit rDNA" id="ABBRID0EQCAM" xlink:type="simple">SSU</abbrev>, <abbrev xmlns:xlink="http://www.w3.org/1999/xlink" xlink:title="large subunit rDNA" id="ABBRID0EUCAM" xlink:type="simple">LSU</abbrev>, <abbrev xmlns:xlink="http://www.w3.org/1999/xlink" xlink:title="internal transcribed spacers" id="ABBRID0EYCAM" xlink:type="simple">ITS</abbrev>, <italic>tef</italic>1-α, and <italic>rpb</italic>2 phylogenetic analysis, two strains of <italic><tp:taxon-name><tp:taxon-name-part taxon-name-part-type="genus" reg="Montagnula">Montagnula</tp:taxon-name-part><tp:taxon-name-part taxon-name-part-type="species" reg="shangrilana">shangrilana</tp:taxon-name-part></tp:taxon-name></italic> (<abbrev xmlns:xlink="http://www.w3.org/1999/xlink" content-type="institution" xlink:title="Kunming Institute of Botany Culture Collection, China" id="ABBRID0ELDAM" xlink:type="simple">HKAS</abbrev> 126538, <abbrev xmlns:xlink="http://www.w3.org/1999/xlink" content-type="institution" xlink:title="Kunming Institute of Botany Culture Collection, China" id="ABBRID0EQDAM" xlink:type="simple">HKAS</abbrev> 126539) formed a monophyletic clade closely related to <italic><tp:taxon-name><tp:taxon-name-part taxon-name-part-type="genus" reg="Montagnula">M.</tp:taxon-name-part><tp:taxon-name-part taxon-name-part-type="species" reg="camporesii">camporesii</tp:taxon-name-part></tp:taxon-name></italic> (<named-content xmlns:xlink="http://www.w3.org/1999/xlink" content-type="dwc:institutional_code" xlink:title="Mae Fah Luang University Culture Collection, Chiang Rai, Thailand" xlink:href="http://grbio.org/institution/mae-fah-luang-university-culture-collection" xlink:type="simple">MFLUCC</named-content> 16-1369), <italic><tp:taxon-name><tp:taxon-name-part taxon-name-part-type="genus" reg="Montagnula">M.</tp:taxon-name-part><tp:taxon-name-part taxon-name-part-type="species" reg="cirsii">cirsii</tp:taxon-name-part></tp:taxon-name></italic> (<named-content xmlns:xlink="http://www.w3.org/1999/xlink" content-type="dwc:institutional_code" xlink:title="Mae Fah Luang University Culture Collection, Chiang Rai, Thailand" xlink:href="http://grbio.org/institution/mae-fah-luang-university-culture-collection" xlink:type="simple">MFLUCC</named-content> 13-0680), and <italic><tp:taxon-name><tp:taxon-name-part taxon-name-part-type="genus" reg="Montagnula">M.</tp:taxon-name-part><tp:taxon-name-part taxon-name-part-type="species" reg="scabiosae">scabiosae</tp:taxon-name-part></tp:taxon-name></italic> (<named-content xmlns:xlink="http://www.w3.org/1999/xlink" content-type="dwc:institutional_code" xlink:title="Mae Fah Luang University Culture Collection, Chiang Rai, Thailand" xlink:href="http://grbio.org/institution/mae-fah-luang-university-culture-collection" xlink:type="simple">MFLUCC</named-content> 14-0954). While there were slight variations in size, shape, and color, all four species shared the common characteristic of 3-transversely septate ascospores. The sequence data of <italic><tp:taxon-name><tp:taxon-name-part taxon-name-part-type="genus" reg="Montagnula">Montagnula</tp:taxon-name-part><tp:taxon-name-part taxon-name-part-type="species" reg="camporesii">camporesii</tp:taxon-name-part></tp:taxon-name></italic>, <italic><tp:taxon-name><tp:taxon-name-part taxon-name-part-type="genus" reg="Montagnula">M.</tp:taxon-name-part><tp:taxon-name-part taxon-name-part-type="species" reg="cirsii">cirsii</tp:taxon-name-part></tp:taxon-name></italic>, and <italic><tp:taxon-name><tp:taxon-name-part taxon-name-part-type="genus" reg="Montagnula">M.</tp:taxon-name-part><tp:taxon-name-part taxon-name-part-type="species" reg="scabiosae">scabiosae</tp:taxon-name-part></tp:taxon-name></italic> showed no significant differences in their base pair comparisons, suggesting that they may be conspecific. Morphologically, these three species exhibited clavate asci and ellipsoid to fusiform, brown, overlapping, 3-septate ascospores. In contrast, our newly discovered species differed from these three species by 10/508 (1.96%) differences in the <abbrev xmlns:xlink="http://www.w3.org/1999/xlink" xlink:title="internal transcribed spacers" id="ABBRID0EPGAM" xlink:type="simple">ITS</abbrev> region, 13/885 (1.5%) differences in the <italic>tef</italic>1-α region, and 15/956 (1.56%) differences in the <italic>rpb</italic>2 region (only <italic><tp:taxon-name><tp:taxon-name-part taxon-name-part-type="genus" reg="Montagnula">M.</tp:taxon-name-part><tp:taxon-name-part taxon-name-part-type="species" reg="camporesii">camporesii</tp:taxon-name-part></tp:taxon-name></italic> possesses <italic>rpb</italic>2).</p></tp:treatment-sec></tp:taxon-treatment>
