# Supplementary material for: ﻿Taxonomic novelties and global biogeography of Montagnula (Ascomycota, Didymosphaeriaceae)
Source: MycoKeys. 2024 Jan 19;101:191–232. doi: 10.3897/mycokeys.101.113259 (PMC10820738; doi:10.3897/mycokeys.101.113259)
Supplement: XML Treatment for Montagnula thevetiae [file mycokeys.101.113259-treatment9.xml]

<!DOCTYPE tp:taxon-treatment
  PUBLIC "-//TaxonX//DTD Taxonomic Treatment Publishing DTD v0 20100105//EN" "tax-treatment-NSO.dtd">
<tp:taxon-treatment xmlns:tp="http://www.plazi.org/taxpub"><tp:treatment-meta><kwd-group><label>Taxon classification</label><kwd>
                <named-content content-type="kingdom">Fungi</named-content>
              </kwd><kwd>
                <named-content content-type="order">Pleosporales</named-content>
              </kwd><kwd>
                <named-content content-type="family">Didymosphaeriaceae</named-content>
              </kwd></kwd-group><mixed-citation publication-type="journal"><person-group><name><surname>Wanasinghe</surname><given-names>Dhanushka N.</given-names></name><name><surname>Nimalrathna</surname><given-names>Thilina S.</given-names></name><name><surname>Qin Xian</surname><given-names>Li</given-names></name><name><surname>Faraj</surname><given-names>Turki Kh.</given-names></name><name><surname>Xu</surname><given-names>Jianchu</given-names></name><name><surname>Mortimer</surname><given-names>Peter E.</given-names></name></person-group><article-title>﻿Taxonomic novelties and global biogeography of <italic><tp:taxon-name><tp:taxon-name-part taxon-name-part-type="genus" reg="Montagnula">Montagnula</tp:taxon-name-part></tp:taxon-name></italic> (<tp:taxon-name><tp:taxon-name-part taxon-name-part-type="phylum">Ascomycota</tp:taxon-name-part></tp:taxon-name>, <tp:taxon-name><tp:taxon-name-part taxon-name-part-type="family">Didymosphaeriaceae</tp:taxon-name-part></tp:taxon-name>)</article-title><source>MycoKeys</source><day>19</day><month>01</month><year>2024</year><volume>101</volume><fpage>191</fpage><lpage>232</lpage><pub-id pub-id-type="doi">10.3897/mycokeys.101.113259</pub-id></mixed-citation></tp:treatment-meta><tp:nomenclature><label>﻿</label><tp:taxon-name>
              <object-id xmlns:xlink="http://www.w3.org/1999/xlink" content-type="arpha" xlink:type="simple">03DE911B-99C1-5A3C-AB33-13DA09C0F3AA</object-id>
              <tp:taxon-name-part taxon-name-part-type="genus" reg="Montagnula">Montagnula</tp:taxon-name-part>
              <tp:taxon-name-part taxon-name-part-type="species" reg="thevetiae">thevetiae</tp:taxon-name-part>
              <object-id xmlns:xlink="http://www.w3.org/1999/xlink" content-type="mycobank" xlink:type="simple">850096</object-id>
            </tp:taxon-name><tp:taxon-authority>Wanas.</tp:taxon-authority><tp:taxon-status xmlns:xlink="http://www.w3.org/1999/xlink" xlink:type="simple">sp. nov.</tp:taxon-status><xref ref-type="fig" rid="F9">Fig. 9</xref></tp:nomenclature><tp:treatment-sec sec-type="etymology" id="SECID0ESIAM"><title>Etymology.</title><p>The specific epithet “thevetiae” refers to the host <italic><tp:taxon-name><tp:taxon-name-part taxon-name-part-type="genus" reg="Thevetia">Thevetia</tp:taxon-name-part><tp:taxon-name-part taxon-name-part-type="species" reg="peruviana">peruviana</tp:taxon-name-part></tp:taxon-name></italic> from which the holotype was isolated.</p></tp:treatment-sec><tp:treatment-sec sec-type="Holotype" id="SECID0EMJAM"><title>Holotype.</title><p><abbrev xmlns:xlink="http://www.w3.org/1999/xlink" content-type="institution" xlink:title="Kunming Institute of Botany Culture Collection, China" id="ABBRID0ESJAM" xlink:type="simple">HKAS</abbrev> 126964.</p></tp:treatment-sec><tp:treatment-sec sec-type="description" id="SECID0EXJAM"><title>Description.</title><p><bold><italic>Saprobic</italic></bold> on dead twigs of <italic><tp:taxon-name><tp:taxon-name-part taxon-name-part-type="genus" reg="Thevetia">Thevetia</tp:taxon-name-part><tp:taxon-name-part taxon-name-part-type="species" reg="peruviana">peruviana</tp:taxon-name-part></tp:taxon-name></italic>. <bold>Teleomorph <italic>Ascomata</italic></bold> 140–160 μm high × 150–190 μm diam., immersed, gregarious or rarely clustered, globose to subglobose, ostiolate. <bold><italic>Ostiole</italic></bold> 40–65 × 50–90 µm (x– = 50 × 78 μm, n = 6), papillate, central, straight, filled with hyaline to brown cells. <bold><italic>Peridium</italic></bold> 10–20 μm thin on the sides and can reach up to 30 μm near the apex, with an outer layer consisting of heavily pigmented cells that have thick walls and <bold><italic>textura angularis</italic></bold> arrangement, the inner layer consists of hyaline compressed rows of cells. <bold><italic>Hamathecium</italic></bold> of 2–3.5 μm broad, dense, branched, cellular pseudoparaphyses. <bold><italic>Asci</italic></bold> 110–160 × 25–35 µm (x– = 126.4 × 30.3 μm, n = 12), bitunicate, fissitunicate, cylindrical-clavate, pedicel 25–35 μm long, 8-spored, uni to biseriate, with a minute ocular chamber best seen in immature ascus. <bold><italic>Ascospores</italic></bold> 30–40 × 11.5–14 µm (x– = 37.3 × 12.8 μm, n = 20), ellipsoidal to narrowly oblong, straight to curved, with conically rounded ends, brown to dark brown, 1-septate, constricted at the septum, with large guttules in each cell, verruculose, surrounded by a thin mucilaginous sheath. <bold>Anamorph</bold> Undetermined.</p><fig id="F9" position="float" orientation="portrait"><object-id xmlns:xlink="http://www.w3.org/1999/xlink" content-type="doi" xlink:type="simple">10.3897/mycokeys.101.113259.figure9</object-id><object-id xmlns:xlink="http://www.w3.org/1999/xlink" content-type="arpha" xlink:type="simple">D07FC8CD-AF88-5504-A212-D8F309AE468E</object-id><label>Figure 9.</label><caption><p><italic><tp:taxon-name><tp:taxon-name-part taxon-name-part-type="genus" reg="Montagnula">Montagnula</tp:taxon-name-part><tp:taxon-name-part taxon-name-part-type="species" reg="thevetiae">thevetiae</tp:taxon-name-part></tp:taxon-name></italic> (<abbrev xmlns:xlink="http://www.w3.org/1999/xlink" content-type="institution" xlink:title="Kunming Institute of Botany Culture Collection, China" id="ABBRID0EYLAM" xlink:type="simple">HKAS</abbrev> 126564, holotype). <bold>a, b</bold> ascomata on natural wood surface <bold>c</bold> vertical section through an ascoma <bold>d</bold> closeup of ostiole <bold>e</bold> pseudoparaphyses <bold>f–h</bold> asci <bold>j–l</bold> ascospores <bold>m, n</bold> culture characteristics on PDA (m = above, n = reverse). Scale bars: 100 μm (<bold>c</bold>); 50 μm (<bold>d, f–h</bold>); 10 μm (<bold>e, i–l</bold>).</p></caption><graphic xmlns:xlink="http://www.w3.org/1999/xlink" xlink:href="mycokeys-101-191-g009.jpg" position="float" orientation="portrait" xlink:type="simple" id="oo_970523.jpg"><uri content-type="original_file" xlink:type="simple">https://binary.pensoft.net/fig/970523</uri></graphic></fig></tp:treatment-sec><tp:treatment-sec sec-type="description" id="SECID0EWMAM"><title>Culture characteristics.</title><p>Ascospores germinated on PDA within 24 h. Following a two-week incubation period at 25 °C, the colonies on PDA medium reached a diameter of 4 cm. These colonies exhibit an irregular, flattened to slightly raised morphology and display various color sectors ranging from white, creamy orange to pale brown. The reverse side of the colonies appears creamy orange, with occasional dark patches that can be observed.</p></tp:treatment-sec><tp:treatment-sec sec-type="habitat" id="SECID0E2MAM"><title>Habitat and distribution.</title><p>This species is found in terrestrial habitats of Yunnan, China, inhabiting dead woody twigs of <italic><tp:taxon-name><tp:taxon-name-part taxon-name-part-type="genus" reg="Thevetia">Thevetia</tp:taxon-name-part><tp:taxon-name-part taxon-name-part-type="species" reg="peruviana">peruviana</tp:taxon-name-part></tp:taxon-name></italic> (this study).</p></tp:treatment-sec><tp:treatment-sec sec-type="material" id="SECID0EMNAM"><title>Material examined.</title><p>China, Yunnan Province, Kunming city, Kunming Institute of Botany (<named-content xmlns:xlink="http://www.w3.org/1999/xlink" content-type="dwc:verbatimCoordinates" xlink:type="simple"><named-content content-type="geo-json" specific-use="{&#34;type&#34;:&#34;Point&#34;,&#34;coordinates&#34;:[102.750354,25.142238]}" id="NCID0EVNAM" xlink:type="simple">25.142238°N, 102.750354°E</named-content></named-content>, 1971 m), on dead twigs of <italic><tp:taxon-name><tp:taxon-name-part taxon-name-part-type="genus" reg="Thevetia">Thevetia</tp:taxon-name-part><tp:taxon-name-part taxon-name-part-type="species" reg="peruviana">peruviana</tp:taxon-name-part></tp:taxon-name></italic>, 24 April 2022, L. Qinxian, K2B22-26-2 (holotype, <abbrev xmlns:xlink="http://www.w3.org/1999/xlink" content-type="institution" xlink:title="Kunming Institute of Botany Culture Collection, China" id="ABBRID0EFOAM" xlink:type="simple">HKAS</abbrev> 126964), <italic>ibid</italic>. (<named-content xmlns:xlink="http://www.w3.org/1999/xlink" content-type="dwc:verbatimCoordinates" xlink:type="simple"><named-content content-type="geo-json" specific-use="{&#34;type&#34;:&#34;Point&#34;,&#34;coordinates&#34;:[102.749045,25.140859]}" id="NCID0EPOAM" xlink:type="simple">25.140859°N, 102.749045°E</named-content></named-content>, 1968 m, K2B22-26 (<abbrev xmlns:xlink="http://www.w3.org/1999/xlink" content-type="institution" xlink:title="Kunming Institute of Botany Culture Collection, China" id="ABBRID0EUOAM" xlink:type="simple">HKAS</abbrev> 126963).</p></tp:treatment-sec><tp:treatment-sec sec-type="notes" id="SECID0EZOAM"><title>Notes.</title><p><italic><tp:taxon-name><tp:taxon-name-part taxon-name-part-type="genus" reg="Montagnula">Montagnula</tp:taxon-name-part><tp:taxon-name-part taxon-name-part-type="species" reg="thevetiae">thevetiae</tp:taxon-name-part></tp:taxon-name></italic> is isolated from the dead twigs of <italic><tp:taxon-name><tp:taxon-name-part taxon-name-part-type="genus" reg="Thevetia">Thevetia</tp:taxon-name-part><tp:taxon-name-part taxon-name-part-type="species" reg="peruviana">peruviana</tp:taxon-name-part></tp:taxon-name></italic>. The newly obtained sequences of this fungus formed a monophyletic clade closely related to <italic><tp:taxon-name><tp:taxon-name-part taxon-name-part-type="genus" reg="Montagnula">Montagnula</tp:taxon-name-part><tp:taxon-name-part taxon-name-part-type="species" reg="menglaensis">menglaensis</tp:taxon-name-part></tp:taxon-name></italic>. Morphologically, they share similarities in having 1-septate ascospores, although <italic><tp:taxon-name><tp:taxon-name-part taxon-name-part-type="genus" reg="Montagnula">Montagnula</tp:taxon-name-part><tp:taxon-name-part taxon-name-part-type="species" reg="thevetiae">thevetiae</tp:taxon-name-part></tp:taxon-name></italic> exhibits a darker pigmentation. On the other hand, <italic><tp:taxon-name><tp:taxon-name-part taxon-name-part-type="genus" reg="Montagnula">Montagnula</tp:taxon-name-part><tp:taxon-name-part taxon-name-part-type="species" reg="thevetiae">thevetiae</tp:taxon-name-part></tp:taxon-name></italic> differs from <italic><tp:taxon-name><tp:taxon-name-part taxon-name-part-type="genus" reg="Montagnula">M.</tp:taxon-name-part><tp:taxon-name-part taxon-name-part-type="species" reg="menglaensis">menglaensis</tp:taxon-name-part></tp:taxon-name></italic> by 15/1023 (1.46%) differences in the <abbrev xmlns:xlink="http://www.w3.org/1999/xlink" xlink:title="small subunit rDNA" id="ABBRID0EBRAM" xlink:type="simple">SSU</abbrev> region, 19/895 (2.12%) differences in the <abbrev xmlns:xlink="http://www.w3.org/1999/xlink" xlink:title="large subunit rDNA" id="ABBRID0EFRAM" xlink:type="simple">LSU</abbrev> region, 32/508 (6.3%) differences in the <abbrev xmlns:xlink="http://www.w3.org/1999/xlink" xlink:title="internal transcribed spacers" id="ABBRID0EJRAM" xlink:type="simple">ITS</abbrev> region, 27/885 (3%) differences in the <italic>tef</italic>1-α region, and 86/956 (9%) differences in the <italic>rpb</italic>2 region.</p></tp:treatment-sec></tp:taxon-treatment>
