# Supplementary material for: ﻿Taxonomic novelties and global biogeography of Montagnula (Ascomycota, Didymosphaeriaceae)
Source: MycoKeys. 2024 Jan 19;101:191–232. doi: 10.3897/mycokeys.101.113259 (PMC10820738; doi:10.3897/mycokeys.101.113259)
Supplement: Supplementary material 1 — The biogeography, substrate and habitat affinity of Montagnula inferred from the GlobalFungi database [file mycokeys-101-191-s001.xlsx]

## Sheet: Sheet1
id	paper	permanent_id	sample_type	latitude	longitude	Country	continent	year_of_sampling_from	year_of_sampling_to	Biome	primers	MAT	MAP	pH	SOC	ITS_total	manipulated	abundances
4	821	GF01004715S	soil	40.018	-2.87935	Spain	Europe	2010	2010	shrubland	fITS7/ITS4	13.8	519	7.7	3.9	77010	0	66
9	51	GF05025205S	soil	-3.56247	37.7722	Kenya	Africa	2017	2018	shrubland	ITS1F/ITS4	23.8	553	6.8	1.8	78987	0	45
10	404	GF04006096S	soil	39.0833	-99.15	USA	North America	2018	2018	grassland	fITS7/ITS4	12.5	566	7	1.4	31552	0	1
12	835	GF01000707S	soil	-17.507	123.735	Australia	Australia	2011	2011	woodland	ITS1F/ITS4	28.4	739	6.7	2.1	1993697	0	1
22	378	GF04009017S	topsoil	27.12	100.17	China	Asia	2017	2017	forest	gITS7ngs/ITS4ngsUni	1.2	1179	NA	NA	1268797	0	1
23	378	GF04009016S	topsoil	27.12	100.17	China	Asia	2017	2017	forest	gITS7ngs/ITS4ngsUni	1.2	1179	NA	NA	2049326	0	1
26	51	GF05025136S	soil	7.2709	-3.213	Ivory Coast	Africa	2017	2018	forest	ITS1F/ITS4	26.4	1078	5.7	2.2	31582	0	36
28	378	GF04012161S	topsoil	21.61	101.57	China	Asia	2017	2017	forest	gITS7ngs/ITS4ngsUni	21.6	1418	5.2	1.4	320009	0	8
30	51	GF05025003S	soil	-22.3128	26.8319	Botswana	Africa	2017	2018	shrubland	ITS1F/ITS4	20.3	493	6.5	0	76088	0	6
31	51	GF05025036S	soil	-21.2906	22.4983	Botswana	Africa	2017	2018	grassland	ITS1F/ITS4	21.8	434	7.2	0	58160	0	37
33	51	GF05025526S	soil	-29.7021	24.8138	South Africa	Africa	2017	2018	grassland	ITS1F/ITS4	17.1	421	6.9	0	95068	0	2
34	51	GF05025061S	soil	-24.9231	25.2972	Botswana	Africa	2017	2018	shrubland	ITS1F/ITS4	18.6	454	6.6	0	95630	0	45
35	51	GF05024991S	soil	-21.4106	27.5906	Botswana	Africa	2017	2018	forest	ITS1F/ITS4	21.1	433	6.6	0	63265	0	10
36	51	GF05024995S	soil	-20.8281	27.0358	Botswana	Africa	2017	2018	grassland	ITS1F/ITS4	20.9	441	6.6	0	73675	0	4
37	51	GF05024987S	soil	-22.7419	27.7569	Botswana	Africa	2017	2018	shrubland	ITS1F/ITS4	20.8	483	6.7	0.9	74331	0	5
38	51	GF05025573S	soil	-24.0501	28.3363	South Africa	Africa	2017	2018	shrubland	ITS1F/ITS4	19.1	524	6.3	0	50130	0	1
39	51	GF05025422S	soil	-17.6252	17.4203	Namibia	Africa	2017	2018	shrubland	ITS1F/ITS4	22.2	602	6.3	0	47569	0	37
51	378	GF04009025S	topsoil	21.612	101.574	China	Asia	2015	2015	forest	gITS7ngs/ITS4ngsUni	21.6	1418	5.2	5	50323	0	25
56	378	GF04009029S	topsoil	27.12	100.17	China	Asia	2014	2014	forest	gITS7ngs/ITS4ngsUni	1.2	1179	NA	NA	724326	0	2
61	378	GF04009030S	topsoil	27.12	100.17	China	Asia	2017	2017	forest	gITS7ngs/ITS4ngsUni	1.2	1179	NA	NA	927704	0	2
63	835	GF01000711S	soil	-33.6598	150.265	Australia	Australia	2014	2014	cropland	ITS1F/ITS4	11.4	1178	5.3	0.7	240468	0	29
64	528	GF03007356S	rhizosphere soil	36.9718	-3.32698	Spain	Europe	2013	2013	shrubland	ITS86F/ITS4	5.9	589	6.6	8.8	150771	0	1
73	378	GF04009406S	topsoil	27.12	100.17	China	Asia	2014	2014	forest	gITS7ngs/ITS4ngsUni	1.2	1179	NA	NA	787716	0	3
81	378	GF04009038S	topsoil	21.61	101.57	China	Asia	2016	2016	forest	gITS7ngs/ITS4ngsUni	21.6	1418	5.2	1.4	388926	0	104
82	335	GF05000024S	root	8.878	-82.9415	Costa Rica	North America	2011	2011	cropland	5.8S/ITS4	21.2	3611	5.6	11.1	575210	0	116
83	335	GF05000016S	root	8.878	-82.9524	Costa Rica	North America	2011	2011	cropland	5.8S/ITS4	21.5	3583	5.6	6.3	549226	0	3
85	378	GF04009039S	topsoil	24.53	101.02	China	Asia	2014	2014	forest	gITS7ngs/ITS4ngsUni	12.9	1557	5.4	11.3	761299	0	1
86	378	GF04009040S	topsoil	21.61	101.57	China	Asia	2017	2017	forest	gITS7ngs/ITS4ngsUni	21.6	1418	5.2	1.4	586283	0	270
87	378	GF04009041S	topsoil	21.61	101.57	China	Asia	2017	2017	forest	gITS7ngs/ITS4ngsUni	21.6	1418	5.2	1.4	536135	0	225
91	51	GF05025639S	soil	-27.6376	32.4237	South Africa	Africa	2017	2018	forest	ITS1F/ITS4	22.4	763	6.1	1.9	54942	0	4
93	378	GF04009042S	topsoil	21.61	101.57	China	Asia	2016	2016	forest	gITS7ngs/ITS4ngsUni	21.6	1418	5.2	1.4	597458	0	106
94	378	GF04009043S	topsoil	24.53	101.02	China	Asia	2017	2017	forest	gITS7ngs/ITS4ngsUni	12.9	1557	5.4	11.3	1036585	0	3
102	378	GF04009167S	topsoil	24.53	101.02	China	Asia	2014	2014	forest	gITS7ngs/ITS4ngsUni	12.9	1557	5.4	11.3	1190273	0	3
109	378	GF04010373S	topsoil	24.53	101.02	China	Asia	2014	2014	forest	gITS7ngs/ITS4ngsUni	12.9	1557	5.4	11.3	1158055	0	1
121	51	GF05025161S	soil	-28.6269	25.112	South Africa	Africa	2017	2018	grassland	ITS1F/ITS4	17.5	465	7.2	0.1	85811	0	96
122	378	GF04010843S	topsoil	21.61	101.57	China	Asia	2016	2016	forest	gITS7ngs/ITS4ngsUni	21.6	1418	5.2	1.4	1158948	0	737
123	594	GF03000688S	air	-18.5789	148.652	NA	Pacific Ocean	2016	2016	aquatic	ITS1F/ITS2	24.5	2180	NA	NA	999207	0	1044
124	594	GF03000687S	air	-18.1407	147.221	NA	Pacific Ocean	2016	2016	aquatic	ITS1F/ITS2	24.5	2180	NA	NA	761099	0	133
135	311	GF05001755S	root	-2.06354	102.801	Indonesia:Sumatra	Asia	2016	2016	cropland	ITS1F_KYO2/ITS2	26.2	2883	4.7	5.1	56011	0	2
139	378	GF04009051S	topsoil	21.61	101.57	China	Asia	2016	2016	forest	gITS7ngs/ITS4ngsUni	21.6	1418	5.2	1.4	510321	0	133
143	378	GF04009053S	topsoil	21.61	101.57	China	Asia	2016	2016	forest	gITS7ngs/ITS4ngsUni	21.6	1418	5.2	1.4	763967	0	87
146	378	GF04009015S	topsoil	24.53	101.02	China	Asia	2014	2014	forest	gITS7ngs/ITS4ngsUni	12.9	1557	5.4	11.3	1232522	0	1
155	51	GF05025187S	soil	-27.597	27.4405	South Africa	Africa	2017	2018	grassland	ITS1F/ITS4	16.4	625	6.4	0.8	145358	0	5
163	378	GF04009553S	topsoil	27.12	100.17	China	Asia	2014	2014	forest	gITS7ngs/ITS4ngsUni	1.2	1179	NA	NA	656987	0	9
165	220	GF05011323S	shoot	-20.7209	-42.4817	Brazil	South America	2016	2016	forest	ITS86F/ITS4	17.6	1465	5.3	3.5	6686354	0	4
174	378	GF04009056S	topsoil	21.612	101.574	China	Asia	2015	2015	forest	gITS7ngs/ITS4ngsUni	21.6	1418	5.2	5	54875	0	31
179	378	GF04009057S	topsoil	21.61	101.57	China	Asia	2016	2016	forest	gITS7ngs/ITS4ngsUni	21.6	1418	5.2	1.4	1241863	0	290
184	378	GF04009059S	topsoil	27.12	100.17	China	Asia	2014	2014	forest	gITS7ngs/ITS4ngsUni	1.2	1179	NA	NA	1104033	0	7
186	51	GF05025055S	soil	-26.9156	21.7939	South Africa	Africa	2017	2018	grassland	ITS1F/ITS4	21.1	239	8.2	0	98759	0	751
187	422	GF04004782S	soil	29.5608	101.97	China	Asia	2014	2014	shrubland	ITS3_KYO2/ITS4	4.8	771	NA	NA	22190	0	1
190	378	GF04009060S	topsoil	27.12	100.17	China	Asia	2017	2017	forest	gITS7ngs/ITS4ngsUni	1.2	1179	NA	NA	839902	0	1
197	219	GF05011336S	soil	49.19	119.55	China	Asia	2015	2015	grassland	ITS1F/ITS2	-0.4	350	7.2	6.6	35725	0	1
202	51	GF05025463S	soil	-26.8434	19.5709	Namibia	Africa	2017	2018	grassland	ITS1F/ITS4	20.5	185	8.5	0	49873	0	75
206	378	GF04009077S	topsoil	24.53	101.02	China	Asia	2014	2014	forest	gITS7ngs/ITS4ngsUni	12.9	1557	5.4	11.3	1317909	0	3
208	835	GF01000730S	soil	-32.7484	138.136	Australia	Australia	2013	2013	woodland	ITS1F/ITS4	14.7	463	6.4	6.9	267382	0	2
209	599	GF02006882S	rhizosphere soil	29.3667	112.6	China	Asia	2016	2016	cropland	fITS7/ITS4	17.8	1295	6.6	15.9	88744	0	1
213	378	GF04009078S	topsoil	21.61	101.57	China	Asia	2016	2016	forest	gITS7ngs/ITS4ngsUni	21.6	1418	5.2	1.4	818613	0	216
216	51	GF05025260S	soil	-1.44737	36.6447	Kenya	Africa	2017	2018	shrubland	ITS1F/ITS4	16.7	974	6	4.5	66569	0	52
218	378	GF04009080S	topsoil	24.53	101.02	China	Asia	2014	2014	forest	gITS7ngs/ITS4ngsUni	12.9	1557	5.4	11.3	652670	0	1
229	378	GF04009083S	topsoil	21.61	101.57	China	Asia	2017	2017	forest	gITS7ngs/ITS4ngsUni	21.6	1418	5.2	1.4	305965	0	224
235	172	GF05015270S	soil	13.8186	-89.5817	El Salvador	North America	2017	2017	cropland	ITS86F/ITS4	21	2293	5.8	6.3	54621	0	165
242	378	GF04010508S	topsoil	24.53	101.02	China	Asia	2014	2014	forest	gITS7ngs/ITS4ngsUni	12.9	1557	5.4	11.3	1177861	0	9
244	664	GF01018337S	soil	-27.3309	-65.9513	Argentina	South America	2011	2013	forest	fITS7/ITS4	14.6	714	5.8	2.8	537204	0	7
246	378	GF04009087S	topsoil	27.12	100.17	China	Asia	2014	2014	forest	gITS7ngs/ITS4ngsUni	1.2	1179	NA	NA	996886	0	1
254	378	GF04009091S	topsoil	21.61	101.57	China	Asia	2016	2016	forest	gITS7ngs/ITS4ngsUni	21.6	1418	5.2	1.4	592396	0	55
255	641	GF02000397S	soil	37.6339	-2.03961	Spain	Europe	2003	2015	shrubland	fITS7/ITS4	14.6	304	7.9	1.2	101723	0	4
263	378	GF04009094S	topsoil	27.12	100.17	China	Asia	2014	2014	forest	gITS7ngs/ITS4ngsUni	1.2	1179	NA	NA	648918	0	1
271	378	GF04009097S	topsoil	27.12	100.17	China	Asia	2014	2014	forest	gITS7ngs/ITS4ngsUni	1.2	1179	NA	NA	675041	0	2
275	378	GF04009807S	topsoil	21.61	101.57	China	Asia	2017	2017	forest	gITS7ngs/ITS4ngsUni	21.6	1418	5.2	1.4	424444	0	153
279	51	GF05025637S	soil	-28.0105	32.3056	South Africa	Africa	2017	2018	forest	ITS1F/ITS4	22.2	819	6.2	3.2	69653	0	10
281	378	GF04009102S	topsoil	21.61	101.57	China	Asia	2016	2016	forest	gITS7ngs/ITS4ngsUni	21.6	1418	5.2	1.4	165302	0	22
286	378	GF04009109S	topsoil	24.53	101.02	China	Asia	2014	2014	forest	gITS7ngs/ITS4ngsUni	12.9	1557	5.4	11.3	653643	0	5
287	378	GF04009108S	topsoil	21.61	101.57	China	Asia	2017	2017	forest	gITS7ngs/ITS4ngsUni	21.6	1418	5.2	1.4	734609	0	38
291	378	GF04009107S	topsoil	24.53	101.02	China	Asia	2014	2014	forest	gITS7ngs/ITS4ngsUni	12.9	1557	5.4	11.3	1286983	0	1
294	51	GF05025433S	soil	-18.5398	16.807	Namibia	Africa	2017	2018	grassland	ITS1F/ITS4	23.1	446	7.5	0	32061	0	5
295	378	GF04010440S	topsoil	24.53	101.02	China	Asia	2014	2014	forest	gITS7ngs/ITS4ngsUni	12.9	1557	5.4	11.3	953928	0	23
297	378	GF04011290S	topsoil	27.12	100.17	China	Asia	2014	2014	forest	gITS7ngs/ITS4ngsUni	1.2	1179	NA	NA	1478756	0	2
299	378	GF04009110S	topsoil	27.12	100.17	China	Asia	2014	2014	forest	gITS7ngs/ITS4ngsUni	1.2	1179	NA	NA	2062609	0	2
304	288	GF05003883S	soil	-31.5453	159.086	NA	Australia	2016	2016	forest	gITS7/ITS4	19.2	1804	5.6	4.1	4540633	0	204
314	336	GF04020410S	soil	16.8333	112.333	NA	Asia	2014	2014	woodland	fITS7/ITS4	26.8	1504	6.5	12.8	29115	0	2
322	378	GF04009138S	topsoil	27.12	100.17	China	Asia	2014	2014	forest	gITS7ngs/ITS4ngsUni	1.2	1179	NA	NA	795268	0	1
324	378	GF04009115S	topsoil	27.12	100.17	China	Asia	2017	2017	forest	gITS7ngs/ITS4ngsUni	1.2	1179	NA	NA	1049056	0	1
326	378	GF04009116S	topsoil	27.12	100.17	China	Asia	2017	2017	forest	gITS7ngs/ITS4ngsUni	1.2	1179	NA	NA	1412743	0	1
334	194	GF05013010S	soil	47.5608	13.0594	Austria	Europe	2018	2018	grassland	ITS9MUNngs/ITS4ngsUni	0.7	1795	5.6	30.3	15883	0	1
337	378	GF04009119S	topsoil	24.53	101.02	China	Asia	2017	2017	forest	gITS7ngs/ITS4ngsUni	12.9	1557	5.4	11.3	1455114	0	20
338	528	GF03007360S	soil	37.0817	-2.97972	Spain	Europe	2014	2014	shrubland	ITS86F/ITS4	5.9	551	6.5	8	148980	0	1
353	378	GF04009123S	topsoil	24.53	101.02	China	Asia	2014	2014	forest	gITS7ngs/ITS4ngsUni	12.9	1557	5.4	11.3	884062	0	14
354	335	GF05000005S	root	10.3244	-84.8417	Costa Rica	North America	2012	2012	cropland	5.8S/ITS4	19.4	2470	5.5	6.5	459690	0	175
371	528	GF03007361S	rhizosphere soil	37.0065	-2.98608	Spain	Europe	2013	2013	shrubland	ITS86F/ITS4	13.2	446	7.3	2.4	115095	0	56
372	378	GF04009126S	topsoil	27.12	100.17	China	Asia	2017	2017	forest	gITS7ngs/ITS4ngsUni	1.2	1179	NA	NA	596963	0	1
384	821	GF01004719S	soil	-41.0335	-70.5245	Argentina	South America	2011	2011	shrubland	fITS7/ITS4	8.2	492	7.1	0.2	75813	0	41
388	378	GF04009129S	topsoil	24.53	101.02	China	Asia	2014	2014	forest	gITS7ngs/ITS4ngsUni	12.9	1557	5.4	11.3	1441633	0	3
392	378	GF04009130S	topsoil	21.612	101.574	China	Asia	2015	2015	forest	gITS7ngs/ITS4ngsUni	21.6	1418	5.2	5	33019	0	1
396	335	GF05000020S	root	10.3252	-84.8405	Costa Rica	North America	2011	2011	cropland	5.8S/ITS4	18.9	2544	5.5	6.7	317795	0	546
400	51	GF05025710S	soil	-14.1167	28.6	Zambia	Africa	2017	2018	forest	ITS1F/ITS4	20.4	1074	5.6	0	29412	0	1
416	543	GF03006465S	soil	40.8558	123.891	China	Asia	2014	2014	forest	gITS7/ITS4	7.2	909	6	17.4	33612	0	1
419	378	GF04009036S	topsoil	27.12	100.17	China	Asia	2014	2014	forest	gITS7ngs/ITS4ngsUni	1.2	1179	NA	NA	933644	0	1
420	378	GF04009037S	topsoil	27.12	100.17	China	Asia	2014	2014	forest	gITS7ngs/ITS4ngsUni	1.2	1179	NA	NA	323318	0	2
421	378	GF04009137S	topsoil	27.12	100.17	China	Asia	2014	2014	forest	gITS7ngs/ITS4ngsUni	1.2	1179	NA	NA	1420794	0	2
423	378	GF04009136S	topsoil	27.12	100.17	China	Asia	2014	2014	forest	gITS7ngs/ITS4ngsUni	1.2	1179	NA	NA	678678	0	12
432	378	GF04009146S	topsoil	27.12	100.17	China	Asia	2014	2014	forest	gITS7ngs/ITS4ngsUni	1.2	1179	NA	NA	758222	0	3
434	378	GF04009147S	topsoil	24.53	101.02	China	Asia	2014	2014	forest	gITS7ngs/ITS4ngsUni	12.9	1557	5.4	11.3	823235	0	1
441	336	GF04020411S	soil	21.8465	114.014	NA	Asia	2014	2014	woodland	fITS7/ITS4	23.7	1685	NA	NA	29055	0	2
442	378	GF04009148S	topsoil	21.61	101.57	China	Asia	2016	2016	forest	gITS7ngs/ITS4ngsUni	21.6	1418	5.2	1.4	487234	0	226
443	665	GF01018218S	soil	10.8615	-85.5755	Costa Rica	North America	2013	2013	forest	ITS1F/ITS2	25.5	1921	5.9	6.8	72184	0	203
449	531	GF03007192S	air	40.4399	-3.68941	Spain	Europe	2015	2015	anthropogenic	ITS86F/ITS4	14.5	575	7.3	2.6	143073	0	64
451	378	GF04013437S	topsoil	21.61	101.57	China	Asia	2017	2017	forest	gITS7ngs/ITS4ngsUni	21.6	1418	5.2	1.4	294960	0	150
452	378	GF04009150S	topsoil	24.53	101.02	China	Asia	2014	2014	forest	gITS7ngs/ITS4ngsUni	12.9	1557	5.4	11.3	1144037	0	1
458	528	GF03007363S	rhizosphere soil	37.0535	-2.97201	Spain	Europe	2013	2013	shrubland	ITS86F/ITS4	7.5	542	6.7	13.6	151753	0	54
463	378	GF04012790S	topsoil	21.61	101.57	China	Asia	2017	2017	forest	gITS7ngs/ITS4ngsUni	21.6	1418	5.2	1.4	49567	0	4
475	378	GF04009158S	topsoil	24.53	101.02	China	Asia	2014	2014	forest	gITS7ngs/ITS4ngsUni	12.9	1557	5.4	11.3	901575	0	3
476	378	GF04009159S	topsoil	21.61	101.57	China	Asia	2016	2016	forest	gITS7ngs/ITS4ngsUni	21.6	1418	5.2	1.4	801174	0	72
479	378	GF04009161S	topsoil	24.53	101.02	China	Asia	2017	2017	forest	gITS7ngs/ITS4ngsUni	12.9	1557	5.4	11.3	1370204	0	3
480	294	GF05003573S	soil	-22.8437	-48.4279	Brazil	South America	2018	2018	anthropogenic	5.8S_Fun/ITS4_Fun	20.3	1746	5.4	2.2	189552	0	145
481	378	GF04009162S	topsoil	24.53	101.02	China	Asia	2014	2014	forest	gITS7ngs/ITS4ngsUni	12.9	1557	5.4	11.3	1422233	0	42
485	428	GF04004153S	deadwood	49.3992	18.417	Czech Republic	Europe	2014	2014	forest	gITS7/ITS4	5.8	1052	4.5	18.9	4716	0	1
509	378	GF04009168S	topsoil	21.61	101.57	China	Asia	2016	2016	forest	gITS7ngs/ITS4ngsUni	21.6	1418	5.2	1.4	1643438	0	382
515	378	GF04009169S	topsoil	27.12	100.17	China	Asia	2017	2017	forest	gITS7ngs/ITS4ngsUni	1.2	1179	NA	NA	2084741	0	1
521	378	GF04009171S	topsoil	24.53	101.02	China	Asia	2014	2014	forest	gITS7ngs/ITS4ngsUni	12.9	1557	5.4	11.3	753414	0	2
524	797	GF01006257S	soil	21.99	100.43	China	Asia	2016	2016	cropland	ITS5/ITS2	20.2	1397	5.6	10.2	43861	0	636
527	51	GF05025018S	soil	-20.3242	25.0322	Botswana	Africa	2017	2018	grassland	ITS1F/ITS4	23.1	424	7.7	0	73141	0	272
528	378	GF04009935S	topsoil	21.61	101.57	China	Asia	2017	2017	forest	gITS7ngs/ITS4ngsUni	21.6	1418	5.2	1.4	720440	0	80
530	194	GF05012978S	soil	-8.4558	-39.1928	Brazil	South America	2018	2018	shrubland	ITS9MUNngs/ITS4ngsUni	27	538	6.2	0	35526	0	38
540	357	GF04019008S	shoot	67.9464	-149.753	USA:Alaska	North America	2016	2016	forest	gITS7/ITS4ngs	-9.3	268	5.6	17.7	45449	0	26
548	330	GF05000442S	soil	-18.2	178.11	Fiji:Viti Levu	Australia	2015	2015	cropland	ITS1F/ITS4	24.9	2892	5.1	4	19130	0	30
563	665	GF01018219S	soil	10.8615	-85.5755	Costa Rica	North America	2013	2013	forest	ITS1F/ITS2	25.5	1921	5.9	6.8	52216	0	1
569	137	GF05018470S	soil	38.1644	113.524	China	Asia	2018	2018	forest	ITS3/ITS4	8	738	7.3	8.6	80288	0	11
570	378	GF04009183S	topsoil	27.12	100.17	China	Asia	2014	2014	forest	gITS7ngs/ITS4ngsUni	1.2	1179	NA	NA	1279796	0	2
572	665	GF01018220S	soil	10.8699	-85.5998	Costa Rica	North America	2013	2013	forest	ITS1F/ITS2	25.2	2036	5.8	12.5	71399	0	4
580	378	GF04009184S	topsoil	21.61	101.57	China	Asia	2017	2017	forest	gITS7ngs/ITS4ngsUni	21.6	1418	5.2	1.4	1011700	0	186
581	25	GF05028373S	soil	31.85	103.56	China	Asia	2020	2020	shrubland	fITS7/ITS4_Fun	5.4	1117	5.9	14.3	62128	0	22
589	665	GF01018221S	soil	10.865	-85.5742	Costa Rica	North America	2013	2013	forest	ITS1F/ITS2	25.7	1739	5.7	6.7	81738	0	223
593	251	GF05009186S	soil	42.9039	116.012	China	Asia	2018	2018	grassland	ITS1F/ITS2	2.9	322	7.9	2	81633	0	4
599	378	GF04009189S	topsoil	27.12	100.17	China	Asia	2017	2017	forest	gITS7ngs/ITS4ngsUni	1.2	1179	NA	NA	2012929	0	3
603	378	GF04009190S	topsoil	21.61	101.57	China	Asia	2017	2017	forest	gITS7ngs/ITS4ngsUni	21.6	1418	5.2	1.4	368513	0	38
610	378	GF04009193S	topsoil	27.12	100.17	China	Asia	2017	2017	forest	gITS7ngs/ITS4ngsUni	1.2	1179	NA	NA	1589279	0	4
611	378	GF04009194S	topsoil	24.53	101.02	China	Asia	2017	2017	forest	gITS7ngs/ITS4ngsUni	12.9	1557	5.4	11.3	513757	0	2
617	378	GF04010046S	topsoil	24.53	101.02	China	Asia	2017	2017	forest	gITS7ngs/ITS4ngsUni	12.9	1557	5.4	11.3	1098735	0	2
641	378	GF04009524S	topsoil	24.53	101.02	China	Asia	2017	2017	forest	gITS7ngs/ITS4ngsUni	12.9	1557	5.4	11.3	1602351	0	53
648	335	GF05000018S	root	10.2845	-84.797	Costa Rica	North America	2011	2011	cropland	5.8S/ITS4	19.8	2771	5.4	5	371187	0	84
649	378	GF04009205S	topsoil	27.12	100.17	China	Asia	2014	2014	forest	gITS7ngs/ITS4ngsUni	1.2	1179	NA	NA	737946	0	1
653	378	GF04009206S	topsoil	21.61	101.57	China	Asia	2017	2017	forest	gITS7ngs/ITS4ngsUni	21.6	1418	5.2	1.4	330278	0	29
654	378	GF04009207S	topsoil	21.61	101.57	China	Asia	2017	2017	forest	gITS7ngs/ITS4ngsUni	21.6	1418	5.2	1.4	1111114	0	753
657	51	GF05025667S	soil	-33.812	23.7523	South Africa	Africa	2017	2018	shrubland	ITS1F/ITS4	16.2	617	6.3	2.8	45564	0	3
660	378	GF04009208S	topsoil	27.12	100.17	China	Asia	2017	2017	forest	gITS7ngs/ITS4ngsUni	1.2	1179	NA	NA	1355634	0	1
662	378	GF04009218S	topsoil	24.53	101.02	China	Asia	2014	2014	forest	gITS7ngs/ITS4ngsUni	12.9	1557	5.4	11.3	924624	0	1
666	378	GF04009211S	topsoil	21.61	101.57	China	Asia	2017	2017	forest	gITS7ngs/ITS4ngsUni	21.6	1418	5.2	1.4	131473	0	14
668	378	GF04009213S	topsoil	21.612	101.574	China	Asia	2015	2015	forest	gITS7ngs/ITS4ngsUni	21.6	1418	5.2	5	58409	0	39
669	378	GF04009214S	topsoil	21.61	101.57	China	Asia	2017	2017	forest	gITS7ngs/ITS4ngsUni	21.6	1418	5.2	1.4	134342	0	20
675	821	GF01004721S	soil	37.7267	-1.7846	Spain	Europe	2010	2010	shrubland	fITS7/ITS4	16.6	272	7.8	0.4	92696	0	45
677	378	GF04009914S	topsoil	21.61	101.57	China	Asia	2016	2016	forest	gITS7ngs/ITS4ngsUni	21.6	1418	5.2	1.4	1317611	0	348
679	7	GF05030987S	shoot	-19.282	-43.596	Brazil	South America	2017	2017	grassland	fITS9/ITS4	19.9	1251	5.3	1.4	281879	0	2
692	137	GF05018465S	soil	38.2618	113.488	China	Asia	2018	2018	forest	ITS3/ITS4	8.5	591	7.4	5	66285	0	6
694	378	GF04009222S	topsoil	24.53	101.02	China	Asia	2014	2014	forest	gITS7ngs/ITS4ngsUni	12.9	1557	5.4	11.3	1006420	0	144
696	378	GF04009805S	topsoil	24.53	101.02	China	Asia	2014	2014	forest	gITS7ngs/ITS4ngsUni	12.9	1557	5.4	11.3	1107710	0	1
698	51	GF05025454S	soil	-27.0962	16.4088	Namibia	Africa	2017	2018	desert	ITS1F/ITS4	18.5	88	8.5	0	45718	0	4
699	378	GF04009223S	topsoil	27.12	100.17	China	Asia	2017	2017	forest	gITS7ngs/ITS4ngsUni	1.2	1179	NA	NA	1649828	0	1
703	378	GF04009225S	topsoil	21.61	101.57	China	Asia	2017	2017	forest	gITS7ngs/ITS4ngsUni	21.6	1418	5.2	1.4	954479	0	668
709	378	GF04009226S	topsoil	21.612	101.574	China	Asia	2015	2015	forest	gITS7ngs/ITS4ngsUni	21.6	1418	5.2	5	42271	0	2
714	51	GF05025362S	soil	-13.3974	36.6649	Mozambique	Africa	2017	2018	forest	ITS1F/ITS4	22.7	1113	5.8	0	20269	0	1
715	378	GF04009227S	topsoil	24.53	101.02	China	Asia	2014	2014	forest	gITS7ngs/ITS4ngsUni	12.9	1557	5.4	11.3	844782	0	2
719	665	GF01018222S	soil	10.9185	-85.6133	Costa Rica	North America	2013	2013	forest	ITS1F/ITS2	25.2	1716	5.8	7.5	79748	0	1
720	378	GF04010820S	topsoil	21.61	101.57	China	Asia	2017	2017	forest	gITS7ngs/ITS4ngsUni	21.6	1418	5.2	1.4	530307	0	7724
721	378	GF04009736S	topsoil	21.61	101.57	China	Asia	2017	2017	forest	gITS7ngs/ITS4ngsUni	21.6	1418	5.2	1.4	396820	0	32
722	378	GF04010785S	topsoil	21.61	101.57	China	Asia	2017	2017	forest	gITS7ngs/ITS4ngsUni	21.6	1418	5.2	1.4	289633	0	3
723	378	GF04009391S	topsoil	21.61	101.57	China	Asia	2016	2016	forest	gITS7ngs/ITS4ngsUni	21.6	1418	5.2	1.4	894421	0	321
724	378	GF04009607S	topsoil	21.61	101.57	China	Asia	2017	2017	forest	gITS7ngs/ITS4ngsUni	21.6	1418	5.2	1.4	356290	0	644
725	378	GF04011034S	topsoil	21.61	101.57	China	Asia	2016	2016	forest	gITS7ngs/ITS4ngsUni	21.6	1418	5.2	1.4	429622	0	831
726	378	GF04009716S	topsoil	21.61	101.57	China	Asia	2016	2016	forest	gITS7ngs/ITS4ngsUni	21.6	1418	5.2	1.4	366664	0	1
727	378	GF04011042S	topsoil	21.61	101.57	China	Asia	2017	2017	forest	gITS7ngs/ITS4ngsUni	21.6	1418	5.2	1.4	314264	0	3
728	378	GF04012597S	topsoil	21.61	101.57	China	Asia	2017	2017	forest	gITS7ngs/ITS4ngsUni	21.6	1418	5.2	1.4	691081	0	299
745	51	GF05025243S	soil	-3.35362	38.8252	Kenya	Africa	2017	2018	grassland	ITS1F/ITS4	24.9	462	7.1	4.7	122491	0	6
794	378	GF04009050S	topsoil	21.612	101.574	China	Asia	2015	2015	forest	gITS7ngs/ITS4ngsUni	21.6	1418	5.2	5	37953	0	12
805	378	GF04009246S	topsoil	27.12	100.17	China	Asia	2014	2014	forest	gITS7ngs/ITS4ngsUni	1.2	1179	NA	NA	433771	0	1
808	378	GF04009247S	topsoil	24.53	101.02	China	Asia	2014	2014	forest	gITS7ngs/ITS4ngsUni	12.9	1557	5.4	11.3	215335	0	1
815	498	GF03009215S	air	37.4653	126.955	South Korea	Asia	2015	2015	anthropogenic	ITS1F/ITS2	12	1383	5.5	6	46531	0	10
818	378	GF04009251S	topsoil	21.61	101.57	China	Asia	2016	2016	forest	gITS7ngs/ITS4ngsUni	21.6	1418	5.2	1.4	1179618	0	487
821	55	GF05024773S	soil	66.9	-135.233	Canada	North America	2015	2015	forest	gITS7/ITS4	-6.3	379	4.9	9.7	63980	0	5
829	378	GF04012021S	topsoil	27.12	100.17	China	Asia	2017	2017	forest	gITS7ngs/ITS4ngsUni	1.2	1179	NA	NA	843103	0	2
834	378	GF04009252S	topsoil	21.61	101.57	China	Asia	2016	2016	forest	gITS7ngs/ITS4ngsUni	21.6	1418	5.2	1.4	904777	0	586
847	51	GF05025745S	soil	-12.8169	26.1691	Zambia	Africa	2017	2018	forest	ITS1F/ITS4	20.6	1422	5.7	4.1	51695	0	59
848	378	GF04009256S	topsoil	24.53	101.02	China	Asia	2017	2017	forest	gITS7ngs/ITS4ngsUni	12.9	1557	5.4	11.3	802499	0	203
860	378	GF04009257S	topsoil	27.12	100.17	China	Asia	2014	2014	forest	gITS7ngs/ITS4ngsUni	1.2	1179	NA	NA	998397	0	1
863	378	GF04009260S	topsoil	27.12	100.17	China	Asia	2014	2014	forest	gITS7ngs/ITS4ngsUni	1.2	1179	NA	NA	702227	0	1
866	378	GF04010423S	topsoil	24.53	101.02	China	Asia	2017	2017	forest	gITS7ngs/ITS4ngsUni	12.9	1557	5.4	11.3	316327	0	1
868	378	GF04009261S	topsoil	21.612	101.574	China	Asia	2015	2015	forest	gITS7ngs/ITS4ngsUni	21.6	1418	5.2	5	86259	0	133
870	378	GF04009262S	topsoil	27.12	100.17	China	Asia	2017	2017	forest	gITS7ngs/ITS4ngsUni	1.2	1179	NA	NA	3042670	0	2
875	378	GF04009264S	topsoil	21.61	101.57	China	Asia	2017	2017	forest	gITS7ngs/ITS4ngsUni	21.6	1418	5.2	1.4	384432	0	116
876	378	GF04009267S	topsoil	21.61	101.57	China	Asia	2016	2016	forest	gITS7ngs/ITS4ngsUni	21.6	1418	5.2	1.4	561959	0	16
877	378	GF04009265S	topsoil	21.61	101.57	China	Asia	2017	2017	forest	gITS7ngs/ITS4ngsUni	21.6	1418	5.2	1.4	434973	0	13
878	378	GF04009266S	topsoil	21.61	101.57	China	Asia	2017	2017	forest	gITS7ngs/ITS4ngsUni	21.6	1418	5.2	1.4	480613	0	15
889	51	GF05025212S	soil	0.378333	34.4908	Kenya	Africa	2017	2018	cropland	ITS1F/ITS4	21.2	1739	5.9	6.2	72523	0	64
890	378	GF04009271S	topsoil	21.61	101.57	China	Asia	2017	2017	forest	gITS7ngs/ITS4ngsUni	21.6	1418	5.2	1.4	354207	0	290
892	51	GF05025579S	soil	-23.2963	29.8148	South Africa	Africa	2017	2018	shrubland	ITS1F/ITS4	18.9	702	6.1	0.1	42492	0	2
893	378	GF04009623S	topsoil	21.61	101.57	China	Asia	2016	2016	forest	gITS7ngs/ITS4ngsUni	21.6	1418	5.2	1.4	539741	0	389
895	378	GF04009801S	topsoil	27.12	100.17	China	Asia	2014	2014	forest	gITS7ngs/ITS4ngsUni	1.2	1179	NA	NA	1495890	0	1
897	378	GF04010678S	topsoil	21.61	101.57	China	Asia	2017	2017	forest	gITS7ngs/ITS4ngsUni	21.6	1418	5.2	1.4	548768	0	114
898	378	GF04009272S	topsoil	21.61	101.57	China	Asia	2017	2017	forest	gITS7ngs/ITS4ngsUni	21.6	1418	5.2	1.4	287229	0	57
901	294	GF05003578S	soil	-22.8172	-48.3938	Brazil	South America	2018	2018	forest	5.8S_Fun/ITS4_Fun	22	1205	5.3	3.1	261459	0	10
902	15	GF05029125S	root	29.08	117.9	China	Asia	2014	2014	forest	ITS1F/ITS4 then fITS7/ITS4	18.1	1859	5.3	4.7	30485	0	1
903	378	GF04009273S	topsoil	27.12	100.17	China	Asia	2014	2014	forest	gITS7ngs/ITS4ngsUni	1.2	1179	NA	NA	971527	0	1
907	51	GF05025721S	soil	-15.3667	28.3358	Zambia	Africa	2017	2018	anthropogenic	ITS1F/ITS4	19.9	857	5.8	0	54026	0	7
909	378	GF04010558S	topsoil	27.12	100.17	China	Asia	2017	2017	forest	gITS7ngs/ITS4ngsUni	1.2	1179	NA	NA	1388199	0	17
914	378	GF04011950S	topsoil	27.12	100.17	China	Asia	2014	2014	forest	gITS7ngs/ITS4ngsUni	1.2	1179	NA	NA	898602	0	1
932	378	GF04009054S	topsoil	24.53	101.02	China	Asia	2017	2017	forest	gITS7ngs/ITS4ngsUni	12.9	1557	5.4	11.3	1052386	0	2
941	378	GF04011960S	topsoil	24.53	101.02	China	Asia	2017	2017	forest	gITS7ngs/ITS4ngsUni	12.9	1557	5.4	11.3	909478	0	1
957	311	GF05001925S	soil	-2.15817	103.334	Indonesia:Sumatra	Asia	2016	2016	forest	ITS1F_KYO2/ITS2	26	2750	4.6	6.9	33078	0	1
969	378	GF04009549S	topsoil	21.612	101.574	China	Asia	2015	2015	forest	gITS7ngs/ITS4ngsUni	21.6	1418	5.2	5	62192	0	8
971	835	GF01000824S	soil	-34.4769	117.754	Australia	Australia	2016	2016	forest	ITS1F/ITS4	15.3	492	6.2	2.6	126659	0	27
972	835	GF01000825S	soil	-33.9716	140.728	Australia	Australia	2013	2013	woodland	ITS1F/ITS4	17.6	263	7.1	0	83218	0	61
980	51	GF05025521S	soil	-29.6629	24.1763	South Africa	Africa	2017	2018	grassland	ITS1F/ITS4	18.5	309	7.5	0	138015	0	9
987	51	GF05025039S	soil	-22.4411	21.8256	Botswana	Africa	2017	2018	grassland	ITS1F/ITS4	21.6	358	7.2	0	93936	0	239
997	757	GF01008341S	soil	46.0915	9.63097	Italy	Europe	2014	2014	grassland	ITS1F/ITS4	3.1	1720	5.4	16.3	524964	0	1
1014	51	GF05025209S	soil	-0.167967	35.6542	Kenya	Africa	2017	2018	forest	ITS1F/ITS4	15.9	1079	5.7	6.4	65485	0	116
1015	51	GF05025221S	soil	-0.100917	36.5858	Kenya	Africa	2017	2018	cropland	ITS1F/ITS4	16.8	759	6.5	2.4	55722	0	77
1018	366	GF04018131S	soil	39.048	115.908	China	Asia	2019	2019	anthropogenic	ITS5/ITS2	13.4	529	8.3	4.7	109537	0	4
1021	51	GF05025297S	soil	-18.9169	32.6002	Zimbabwe	Africa	2017	2018	forest	ITS1F/ITS4	18.8	841	6	0.9	44070	0	11
1022	51	GF05025735S	soil	-15.9834	26.0007	Zambia	Africa	2017	2018	forest	ITS1F/ITS4	21.9	791	6	0	47002	0	96
1023	51	GF05025194S	soil	-18.4001	29.8333	Zimbabwe	Africa	2017	2018	shrubland	ITS1F/ITS4	20.9	730	6.2	0	48119	0	16
1024	51	GF05025750S	soil	-14.9834	26.6671	Zambia	Africa	2017	2018	forest	ITS1F/ITS4	21.2	899	5.8	0	45848	0	8
1025	51	GF05025685S	soil	-11.9667	28.7335	Zambia	Africa	2017	2018	forest	ITS1F/ITS4	22	1083	5.8	0	25244	0	1
1026	51	GF05025369S	soil	-13.1398	40.2529	Mozambique	Africa	2017	2018	shrubland	ITS1F/ITS4	24.8	1055	6.1	0	25805	0	4
1027	51	GF05025378S	soil	-15.5043	38.6482	Mozambique	Africa	2017	2018	shrubland	ITS1F/ITS4	23.3	1187	5.9	0	55639	0	10
1032	378	GF04009287S	topsoil	27.12	100.17	China	Asia	2017	2017	forest	gITS7ngs/ITS4ngsUni	1.2	1179	NA	NA	1046961	0	1
1033	378	GF04013360S	topsoil	21.61	101.57	China	Asia	2016	2016	forest	gITS7ngs/ITS4ngsUni	21.6	1418	5.2	1.4	128864	0	91
1034	378	GF04009291S	topsoil	27.12	100.17	China	Asia	2017	2017	forest	gITS7ngs/ITS4ngsUni	1.2	1179	NA	NA	762499	0	14
1035	378	GF04009288S	topsoil	27.12	100.17	China	Asia	2017	2017	forest	gITS7ngs/ITS4ngsUni	1.2	1179	NA	NA	354565	0	1
1060	378	GF04009294S	topsoil	21.61	101.57	China	Asia	2017	2017	forest	gITS7ngs/ITS4ngsUni	21.6	1418	5.2	1.4	1007971	0	381
1061	378	GF04009295S	topsoil	24.53	101.02	China	Asia	2014	2014	forest	gITS7ngs/ITS4ngsUni	12.9	1557	5.4	11.3	1660276	0	1
1071	664	GF01018340S	soil	-23.6823	-64.9019	Argentina	South America	2011	2013	forest	fITS7/ITS4	15.4	1121	5.7	5.7	102748	0	4
1077	378	GF04009298S	topsoil	24.53	101.02	China	Asia	2017	2017	forest	gITS7ngs/ITS4ngsUni	12.9	1557	5.4	11.3	1982654	0	1
1080	174	GF05015155S	soil	37.3852	-6.22956	Spain	Europe	2018	2018	woodland	ITS1F/ITS2	18.8	568	7.2	3	105898	0	1
1082	498	GF03009220S	dust	37.4653	126.955	South Korea	Asia	2015	2015	anthropogenic	ITS1F/ITS2	12	1383	5.5	6	94732	0	16
1098	378	GF04010497S	topsoil	27.12	100.17	China	Asia	2014	2014	forest	gITS7ngs/ITS4ngsUni	1.2	1179	NA	NA	886676	0	1
1099	378	GF04009340S	topsoil	24.53	101.02	China	Asia	2017	2017	forest	gITS7ngs/ITS4ngsUni	12.9	1557	5.4	11.3	761797	0	36
1100	378	GF04009339S	topsoil	24.53	101.02	China	Asia	2017	2017	forest	gITS7ngs/ITS4ngsUni	12.9	1557	5.4	11.3	1154256	0	1
1101	378	GF04009338S	topsoil	24.53	101.02	China	Asia	2017	2017	forest	gITS7ngs/ITS4ngsUni	12.9	1557	5.4	11.3	1228046	0	91
1108	498	GF03009243S	air	37.4653	126.955	South Korea	Asia	2015	2015	anthropogenic	ITS1F/ITS2	12	1383	5.5	6	90022	0	11
1111	532	GF03007163S	soil	-25.1111	30.3467	South Africa	Africa	2016	2016	cropland	ITS1F/ITS4	14.5	954	5.6	1.2	28194	0	1
1112	378	GF04009343S	topsoil	21.61	101.57	China	Asia	2017	2017	forest	gITS7ngs/ITS4ngsUni	21.6	1418	5.2	1.4	390203	0	40
1114	194	GF05013013S	soil	-6.9269	37.4122	Tanzania	Africa	2018	2018	woodland	ITS9MUNngs/ITS4ngsUni	23.4	954	6.5	1	14581	0	20
1115	15	GF05029130S	root	29.08	117.9	China	Asia	2014	2014	forest	ITS1F/ITS4 then fITS7/ITS4	18.1	1859	5.3	4.7	31440	0	1
1123	378	GF04011019S	topsoil	21.61	101.57	China	Asia	2017	2017	forest	gITS7ngs/ITS4ngsUni	21.6	1418	5.2	1.4	720384	0	343
1135	378	GF04009365S	topsoil	27.12	100.17	China	Asia	2014	2014	forest	gITS7ngs/ITS4ngsUni	1.2	1179	NA	NA	1089417	0	2
1137	51	GF05025699S	soil	-14.4834	28.4001	Zambia	Africa	2017	2018	grassland	ITS1F/ITS4	20.5	936	5.8	0.2	38588	0	6
1140	378	GF04009367S	topsoil	27.12	100.17	China	Asia	2014	2014	forest	gITS7ngs/ITS4ngsUni	1.2	1179	NA	NA	836462	0	1
1143	378	GF04009368S	topsoil	27.12	100.17	China	Asia	2014	2014	forest	gITS7ngs/ITS4ngsUni	1.2	1179	NA	NA	2673628	0	4
1146	51	GF05025060S	soil	-24.7942	25.0225	Botswana	Africa	2017	2018	shrubland	ITS1F/ITS4	18.7	479	6.4	0	119714	0	45
1150	378	GF04011254S	topsoil	21.61	101.57	China	Asia	2017	2017	forest	gITS7ngs/ITS4ngsUni	21.6	1418	5.2	1.4	414994	0	243
1151	378	GF04009794S	topsoil	21.61	101.57	China	Asia	2016	2016	forest	gITS7ngs/ITS4ngsUni	21.6	1418	5.2	1.4	477050	0	913
1152	378	GF04010916S	topsoil	21.61	101.57	China	Asia	2017	2017	forest	gITS7ngs/ITS4ngsUni	21.6	1418	5.2	1.4	672580	0	35
1154	378	GF04009371S	topsoil	27.12	100.17	China	Asia	2014	2014	forest	gITS7ngs/ITS4ngsUni	1.2	1179	NA	NA	1072995	0	2
1160	51	GF05024968S	soil	7.025	2.1709	Benin	Africa	2017	2018	forest	ITS1F/ITS4	26.8	1040	6.4	0.6	56658	0	143
1163	387	GF04007517S	root	34.9779	-97.5228	USA	North America	2015	2015	grassland	fITS7/ITS4	16.7	929	6	18.6	62249	0	2
1164	664	GF01018339S	soil	-23.7554	-64.8534	Argentina	South America	2011	2013	forest	fITS7/ITS4	20.2	752	6	1.7	46589	0	34
1165	664	GF01018338S	soil	-23.9188	-64.9345	Argentina	South America	2011	2013	forest	fITS7/ITS4	19.8	739	5.9	1.2	234874	0	150
1175	378	GF04009372S	topsoil	21.61	101.57	China	Asia	2017	2017	forest	gITS7ngs/ITS4ngsUni	21.6	1418	5.2	1.4	199184	0	550
1179	378	GF04009787S	topsoil	21.61	101.57	China	Asia	2017	2017	forest	gITS7ngs/ITS4ngsUni	21.6	1418	5.2	1.4	1431798	0	194
1180	137	GF05018422S	soil	42.3271	117.092	China	Asia	2018	2018	grassland	ITS3/ITS4	2.4	423	7.2	3.9	74206	0	2
1183	378	GF04009066S	topsoil	21.61	101.57	China	Asia	2017	2017	forest	gITS7ngs/ITS4ngsUni	21.6	1418	5.2	1.4	444911	0	5
1184	378	GF04009072S	topsoil	21.61	101.57	China	Asia	2016	2016	forest	gITS7ngs/ITS4ngsUni	21.6	1418	5.2	1.4	1056125	0	221
1185	378	GF04009067S	topsoil	21.61	101.57	China	Asia	2017	2017	forest	gITS7ngs/ITS4ngsUni	21.6	1418	5.2	1.4	549924	0	27
1186	378	GF04009064S	topsoil	21.61	101.57	China	Asia	2016	2016	forest	gITS7ngs/ITS4ngsUni	21.6	1418	5.2	1.4	336344	0	60
1187	378	GF04009071S	topsoil	21.61	101.57	China	Asia	2017	2017	forest	gITS7ngs/ITS4ngsUni	21.6	1418	5.2	1.4	676502	0	85
1188	378	GF04009068S	topsoil	21.61	101.57	China	Asia	2017	2017	forest	gITS7ngs/ITS4ngsUni	21.6	1418	5.2	1.4	905129	0	197
1189	378	GF04009070S	topsoil	21.61	101.57	China	Asia	2016	2016	forest	gITS7ngs/ITS4ngsUni	21.6	1418	5.2	1.4	388511	0	96
1190	378	GF04009069S	topsoil	21.61	101.57	China	Asia	2017	2017	forest	gITS7ngs/ITS4ngsUni	21.6	1418	5.2	1.4	780265	0	1
1192	378	GF04009061S	topsoil	21.61	101.57	China	Asia	2017	2017	forest	gITS7ngs/ITS4ngsUni	21.6	1418	5.2	1.4	282410	0	55
1193	378	GF04009065S	topsoil	21.61	101.57	China	Asia	2017	2017	forest	gITS7ngs/ITS4ngsUni	21.6	1418	5.2	1.4	938975	0	586
1194	378	GF04009062S	topsoil	21.61	101.57	China	Asia	2017	2017	forest	gITS7ngs/ITS4ngsUni	21.6	1418	5.2	1.4	951063	0	220
1195	378	GF04009063S	topsoil	21.61	101.57	China	Asia	2016	2016	forest	gITS7ngs/ITS4ngsUni	21.6	1418	5.2	1.4	284317	0	257
1210	51	GF05025022S	soil	-20.5436	24.6397	Botswana	Africa	2017	2018	grassland	ITS1F/ITS4	23	388	7.4	0	163137	0	4
1212	378	GF04009382S	topsoil	21.61	101.57	China	Asia	2016	2016	forest	gITS7ngs/ITS4ngsUni	21.6	1418	5.2	1.4	383135	0	276
1215	378	GF04009383S	topsoil	21.61	101.57	China	Asia	2017	2017	forest	gITS7ngs/ITS4ngsUni	21.6	1418	5.2	1.4	240802	0	3
1221	378	GF04010629S	topsoil	21.61	101.57	China	Asia	2017	2017	forest	gITS7ngs/ITS4ngsUni	21.6	1418	5.2	1.4	376636	0	230
1226	378	GF04009384S	topsoil	27.12	100.17	China	Asia	2014	2014	forest	gITS7ngs/ITS4ngsUni	1.2	1179	NA	NA	786023	0	2
1234	835	GF01000846S	soil	-13.5165	132.458	Australia	Australia	2013	2013	grassland	ITS1F/ITS4	27.5	1212	5.9	1.8	179773	0	13
1238	378	GF04009387S	topsoil	27.12	100.17	China	Asia	2017	2017	forest	gITS7ngs/ITS4ngsUni	1.2	1179	NA	NA	590076	0	1
1243	387	GF04007518S	root	39.0878	-99.1559	USA	North America	2015	2015	grassland	fITS7/ITS4	12.5	573	7.2	0.6	16530	0	1
1245	51	GF05025263S	soil	-0.333833	36.0694	Kenya	Africa	2017	2018	shrubland	ITS1F/ITS4	19.5	747	6.7	1.9	41659	0	10
1260	378	GF04011629S	topsoil	27.12	100.17	China	Asia	2014	2014	forest	gITS7ngs/ITS4ngsUni	1.2	1179	NA	NA	1250845	0	1
1268	821	GF01004724S	soil	49.2627	119.177	China	Asia	2007	2007	shrubland	fITS7/ITS4	-0.2	332	7.2	8.9	80215	0	24
1280	531	GF03007193S	air	40.446	-3.72514	Spain	Europe	2015	2015	anthropogenic	ITS86F/ITS4	14.8	513	7.2	3.5	161154	0	1
1288	378	GF04009394S	topsoil	21.61	101.57	China	Asia	2017	2017	forest	gITS7ngs/ITS4ngsUni	21.6	1418	5.2	1.4	633614	0	206
1289	378	GF04009392S	topsoil	21.612	101.574	China	Asia	2015	2015	forest	gITS7ngs/ITS4ngsUni	21.6	1418	5.2	5	42109	0	12
1290	378	GF04009393S	topsoil	21.61	101.57	China	Asia	2017	2017	forest	gITS7ngs/ITS4ngsUni	21.6	1418	5.2	1.4	665218	0	234
1291	378	GF04009400S	topsoil	21.61	101.57	China	Asia	2016	2016	forest	gITS7ngs/ITS4ngsUni	21.6	1418	5.2	1.4	615923	0	512
1293	378	GF04009397S	topsoil	21.61	101.57	China	Asia	2016	2016	forest	gITS7ngs/ITS4ngsUni	21.6	1418	5.2	1.4	296543	0	30
1294	378	GF04009395S	topsoil	21.61	101.57	China	Asia	2017	2017	forest	gITS7ngs/ITS4ngsUni	21.6	1418	5.2	1.4	485246	0	372
1295	378	GF04009398S	topsoil	21.61	101.57	China	Asia	2017	2017	forest	gITS7ngs/ITS4ngsUni	21.6	1418	5.2	1.4	229140	0	89
1296	378	GF04009396S	topsoil	21.61	101.57	China	Asia	2017	2017	forest	gITS7ngs/ITS4ngsUni	21.6	1418	5.2	1.4	903972	0	450
1297	378	GF04009399S	topsoil	21.61	101.57	China	Asia	2017	2017	forest	gITS7ngs/ITS4ngsUni	21.6	1418	5.2	1.4	310432	0	204
1302	378	GF04010436S	topsoil	21.61	101.57	China	Asia	2017	2017	forest	gITS7ngs/ITS4ngsUni	21.6	1418	5.2	1.4	1019584	0	163
1317	51	GF05025314S	soil	-25.1312	32.8112	Mozambique	Africa	2017	2018	grassland	ITS1F/ITS4	23.7	866	6.4	1.4	43777	0	10
1319	378	GF04009407S	topsoil	27.12	100.17	China	Asia	2014	2014	forest	gITS7ngs/ITS4ngsUni	1.2	1179	NA	NA	302792	0	1
1323	378	GF04009408S	topsoil	27.12	100.17	China	Asia	2017	2017	forest	gITS7ngs/ITS4ngsUni	1.2	1179	NA	NA	1049948	0	1
1326	143	GF05017516S	soil	34.9906	-111.743	USA	North America	2012	2012	woodland	fITS9/ITS4	13.2	467	6.6	14.7	146620	0	51
1342	378	GF04009409S	topsoil	27.12	100.17	China	Asia	2014	2014	forest	gITS7ngs/ITS4ngsUni	1.2	1179	NA	NA	451978	0	1
1349	378	GF04009411S	topsoil	27.12	100.17	China	Asia	2014	2014	forest	gITS7ngs/ITS4ngsUni	1.2	1179	NA	NA	1020937	0	28
1353	835	GF01000860S	soil	-33.6528	150.268	Australia	Australia	2014	2014	cropland	ITS1F/ITS4	11.7	1165	5.3	6.5	316588	0	1
1360	378	GF04009414S	topsoil	21.61	101.57	China	Asia	2016	2016	forest	gITS7ngs/ITS4ngsUni	21.6	1418	5.2	1.4	541384	0	206
1362	378	GF04009415S	topsoil	27.12	100.17	China	Asia	2014	2014	forest	gITS7ngs/ITS4ngsUni	1.2	1179	NA	NA	1341559	0	2
1372	659	GF01018955S	soil	33.3167	91.8667	China	Asia	2011	2011	grassland	ITS3/ITS4	-3.9	310	8.2	0.9	95672	0	5
1373	659	GF01018956S	soil	31.0667	91.6833	China	Asia	2011	2011	grassland	ITS3/ITS4	-0.2	467	7.7	2.3	53781	0	1
1378	378	GF04010833S	topsoil	21.61	101.57	China	Asia	2017	2017	forest	gITS7ngs/ITS4ngsUni	21.6	1418	5.2	1.4	973300	0	548
1380	378	GF04009443S	topsoil	27.12	100.17	China	Asia	2014	2014	forest	gITS7ngs/ITS4ngsUni	1.2	1179	NA	NA	482534	0	1
1381	378	GF04009468S	topsoil	27.12	100.17	China	Asia	2014	2014	forest	gITS7ngs/ITS4ngsUni	1.2	1179	NA	NA	1205090	0	4
1382	378	GF04009467S	topsoil	27.12	100.17	China	Asia	2017	2017	forest	gITS7ngs/ITS4ngsUni	1.2	1179	NA	NA	842555	0	6
1385	378	GF04009500S	topsoil	27.12	100.17	China	Asia	2014	2014	forest	gITS7ngs/ITS4ngsUni	1.2	1179	NA	NA	1443716	0	2
1388	378	GF04009221S	topsoil	27.12	100.17	China	Asia	2017	2017	forest	gITS7ngs/ITS4ngsUni	1.2	1179	NA	NA	897623	0	1
1389	378	GF04009460S	topsoil	27.12	100.17	China	Asia	2014	2014	forest	gITS7ngs/ITS4ngsUni	1.2	1179	NA	NA	434329	0	1
1390	378	GF04009484S	topsoil	27.12	100.17	China	Asia	2017	2017	forest	gITS7ngs/ITS4ngsUni	1.2	1179	NA	NA	1282887	0	1
1392	378	GF04009442S	topsoil	27.12	100.17	China	Asia	2017	2017	forest	gITS7ngs/ITS4ngsUni	1.2	1179	NA	NA	1112992	0	32
1397	378	GF04009430S	topsoil	24.53	101.02	China	Asia	2014	2014	forest	gITS7ngs/ITS4ngsUni	12.9	1557	5.4	11.3	676795	0	1
1398	378	GF04009463S	topsoil	27.12	100.17	China	Asia	2014	2014	forest	gITS7ngs/ITS4ngsUni	1.2	1179	NA	NA	379357	0	1
1399	378	GF04009423S	topsoil	27.12	100.17	China	Asia	2017	2017	forest	gITS7ngs/ITS4ngsUni	1.2	1179	NA	NA	843735	0	20
1401	378	GF04009483S	topsoil	27.12	100.17	China	Asia	2017	2017	forest	gITS7ngs/ITS4ngsUni	1.2	1179	NA	NA	844482	0	2
1402	378	GF04009451S	topsoil	27.12	100.17	China	Asia	2017	2017	forest	gITS7ngs/ITS4ngsUni	1.2	1179	NA	NA	700354	0	1
1405	378	GF04009435S	topsoil	27.12	100.17	China	Asia	2017	2017	forest	gITS7ngs/ITS4ngsUni	1.2	1179	NA	NA	1022089	0	2
1407	378	GF04009445S	topsoil	24.53	101.02	China	Asia	2014	2014	forest	gITS7ngs/ITS4ngsUni	12.9	1557	5.4	11.3	887680	0	1
1412	378	GF04009421S	topsoil	27.12	100.17	China	Asia	2014	2014	forest	gITS7ngs/ITS4ngsUni	1.2	1179	NA	NA	822604	0	1
1414	378	GF04009486S	topsoil	24.53	101.02	China	Asia	2017	2017	forest	gITS7ngs/ITS4ngsUni	12.9	1557	5.4	11.3	958648	0	230
1415	378	GF04009490S	topsoil	27.12	100.17	China	Asia	2014	2014	forest	gITS7ngs/ITS4ngsUni	1.2	1179	NA	NA	1023028	0	1
1416	378	GF04009487S	topsoil	27.12	100.17	China	Asia	2017	2017	forest	gITS7ngs/ITS4ngsUni	1.2	1179	NA	NA	510301	0	1
1418	378	GF04009491S	topsoil	27.12	100.17	China	Asia	2017	2017	forest	gITS7ngs/ITS4ngsUni	1.2	1179	NA	NA	218172	0	1
1421	378	GF04009444S	topsoil	24.53	101.02	China	Asia	2014	2014	forest	gITS7ngs/ITS4ngsUni	12.9	1557	5.4	11.3	610768	0	1
1422	378	GF04009461S	topsoil	27.12	100.17	China	Asia	2017	2017	forest	gITS7ngs/ITS4ngsUni	1.2	1179	NA	NA	1047027	0	13
1424	378	GF04009475S	topsoil	27.12	100.17	China	Asia	2017	2017	forest	gITS7ngs/ITS4ngsUni	1.2	1179	NA	NA	627991	0	2
1426	378	GF04009499S	topsoil	27.12	100.17	China	Asia	2017	2017	forest	gITS7ngs/ITS4ngsUni	1.2	1179	NA	NA	725051	0	1
1431	378	GF04009464S	topsoil	24.53	101.02	China	Asia	2017	2017	forest	gITS7ngs/ITS4ngsUni	12.9	1557	5.4	11.3	1055744	0	56
1432	378	GF04009504S	topsoil	27.12	100.17	China	Asia	2017	2017	forest	gITS7ngs/ITS4ngsUni	1.2	1179	NA	NA	1645982	0	2
1434	378	GF04009476S	topsoil	24.53	101.02	China	Asia	2014	2014	forest	gITS7ngs/ITS4ngsUni	12.9	1557	5.4	11.3	1081087	0	16
1435	378	GF04009488S	topsoil	27.12	100.17	China	Asia	2014	2014	forest	gITS7ngs/ITS4ngsUni	1.2	1179	NA	NA	1513264	0	1
1438	378	GF04009424S	topsoil	27.12	100.17	China	Asia	2017	2017	forest	gITS7ngs/ITS4ngsUni	1.2	1179	NA	NA	1121058	0	1
1441	378	GF04009450S	topsoil	27.12	100.17	China	Asia	2017	2017	forest	gITS7ngs/ITS4ngsUni	1.2	1179	NA	NA	1046805	0	181
1443	378	GF04009324S	topsoil	27.12	100.17	China	Asia	2017	2017	forest	gITS7ngs/ITS4ngsUni	1.2	1179	NA	NA	705502	0	1
1444	378	GF04009505S	topsoil	27.12	100.17	China	Asia	2017	2017	forest	gITS7ngs/ITS4ngsUni	1.2	1179	NA	NA	2356401	0	7
1445	378	GF04009434S	topsoil	24.53	101.02	China	Asia	2017	2017	forest	gITS7ngs/ITS4ngsUni	12.9	1557	5.4	11.3	1515127	0	2
1447	378	GF04009458S	topsoil	27.12	100.17	China	Asia	2014	2014	forest	gITS7ngs/ITS4ngsUni	1.2	1179	NA	NA	527320	0	3
1449	378	GF04009417S	topsoil	27.12	100.17	China	Asia	2014	2014	forest	gITS7ngs/ITS4ngsUni	1.2	1179	NA	NA	425222	0	1
1450	378	GF04009427S	topsoil	27.12	100.17	China	Asia	2014	2014	forest	gITS7ngs/ITS4ngsUni	1.2	1179	NA	NA	511907	0	2
1451	378	GF04009313S	topsoil	27.12	100.17	China	Asia	2017	2017	forest	gITS7ngs/ITS4ngsUni	1.2	1179	NA	NA	896917	0	1
1452	378	GF04009497S	topsoil	27.12	100.17	China	Asia	2017	2017	forest	gITS7ngs/ITS4ngsUni	1.2	1179	NA	NA	634684	0	1
1454	378	GF04009441S	topsoil	27.12	100.17	China	Asia	2014	2014	forest	gITS7ngs/ITS4ngsUni	1.2	1179	NA	NA	2253138	0	5
1456	378	GF04009058S	topsoil	27.12	100.17	China	Asia	2014	2014	forest	gITS7ngs/ITS4ngsUni	1.2	1179	NA	NA	583389	0	1
1458	378	GF04009470S	topsoil	27.12	100.17	China	Asia	2017	2017	forest	gITS7ngs/ITS4ngsUni	1.2	1179	NA	NA	1400182	0	8
1459	378	GF04009462S	topsoil	27.12	100.17	China	Asia	2017	2017	forest	gITS7ngs/ITS4ngsUni	1.2	1179	NA	NA	786195	0	1
1461	378	GF04009509S	topsoil	27.12	100.17	China	Asia	2014	2014	forest	gITS7ngs/ITS4ngsUni	1.2	1179	NA	NA	480601	0	1
1463	378	GF04009301S	topsoil	27.12	100.17	China	Asia	2017	2017	forest	gITS7ngs/ITS4ngsUni	1.2	1179	NA	NA	1311046	0	8
1466	378	GF04009507S	topsoil	27.12	100.17	China	Asia	2014	2014	forest	gITS7ngs/ITS4ngsUni	1.2	1179	NA	NA	574208	0	1
1469	378	GF04009440S	topsoil	27.12	100.17	China	Asia	2017	2017	forest	gITS7ngs/ITS4ngsUni	1.2	1179	NA	NA	667774	0	2
1471	378	GF04009456S	topsoil	27.12	100.17	China	Asia	2014	2014	forest	gITS7ngs/ITS4ngsUni	1.2	1179	NA	NA	758498	0	3
1473	378	GF04009489S	topsoil	27.12	100.17	China	Asia	2014	2014	forest	gITS7ngs/ITS4ngsUni	1.2	1179	NA	NA	531851	0	1
1475	378	GF04009449S	topsoil	24.53	101.02	China	Asia	2017	2017	forest	gITS7ngs/ITS4ngsUni	12.9	1557	5.4	11.3	1050380	0	1
1478	378	GF04009479S	topsoil	24.53	101.02	China	Asia	2014	2014	forest	gITS7ngs/ITS4ngsUni	12.9	1557	5.4	11.3	917290	0	1
1479	378	GF04009081S	topsoil	24.53	101.02	China	Asia	2014	2014	forest	gITS7ngs/ITS4ngsUni	12.9	1557	5.4	11.3	1113910	0	3
1481	51	GF05025727S	soil	-14.1834	30.8334	Zambia	Africa	2017	2018	forest	ITS1F/ITS4	23.8	813	5.9	0	52050	0	164
1484	378	GF04009513S	topsoil	21.61	101.57	China	Asia	2016	2016	forest	gITS7ngs/ITS4ngsUni	21.6	1418	5.2	1.4	715797	0	290
1486	378	GF04009234S	topsoil	21.61	101.57	China	Asia	2016	2016	forest	gITS7ngs/ITS4ngsUni	21.6	1418	5.2	1.4	1413312	0	141
1487	378	GF04009514S	topsoil	21.61	101.57	China	Asia	2016	2016	forest	gITS7ngs/ITS4ngsUni	21.6	1418	5.2	1.4	586480	0	377
1491	51	GF05025445S	soil	-19.3889	18.2989	Namibia	Africa	2017	2018	forest	ITS1F/ITS4	21	524	7.4	0	56394	0	66
1495	665	GF01018223S	soil	10.9204	-85.6129	Costa Rica	North America	2013	2013	forest	ITS1F/ITS2	25.2	1716	5.9	7.1	65626	0	33
1496	378	GF04009082S	topsoil	27.12	100.17	China	Asia	2017	2017	forest	gITS7ngs/ITS4ngsUni	1.2	1179	NA	NA	657790	0	5
1497	378	GF04009767S	topsoil	24.53	101.02	China	Asia	2017	2017	forest	gITS7ngs/ITS4ngsUni	12.9	1557	5.4	11.3	1446279	0	1
1503	378	GF04011345S	topsoil	27.12	100.17	China	Asia	2017	2017	forest	gITS7ngs/ITS4ngsUni	1.2	1179	NA	NA	953001	0	2
1504	528	GF03007370S	rhizosphere soil	37.0064	-2.98613	Spain	Europe	2013	2013	shrubland	ITS86F/ITS4	13.2	446	7.3	2.4	149175	0	81
1520	378	GF04009521S	topsoil	27.12	100.17	China	Asia	2014	2014	forest	gITS7ngs/ITS4ngsUni	1.2	1179	NA	NA	262429	0	6
1528	99	GF05021969S	air	45.08	-73.38	Canada:27	North America	2011	2011	cropland	ITS5/ITS4	7.7	907	6.1	16.9	73693	0	45
1530	378	GF04009522S	topsoil	21.61	101.57	China	Asia	2016	2016	forest	gITS7ngs/ITS4ngsUni	21.6	1418	5.2	1.4	177972	0	73
1587	73	GF05023655S	soil	44.3167	89.0697	China	Asia	2017	2017	cropland	ITS5/ITS2	9	172	8.5	0.3	65652	0	3
1605	142	GF05017835S	shoot	48.6293	9.58731	Germany	Europe	2018	2018	anthropogenic	ITS1F/ITS2	9.1	988	5.5	10.8	51724	0	2
1608	5	GF05031015S	topsoil	-23.324	15.7141	Namibia	Africa	2017	2017	desert	ITS1/ITS2	21.5	106	8.3	0	87075	0	2
1613	378	GF04010897S	topsoil	27.12	100.17	China	Asia	2014	2014	forest	gITS7ngs/ITS4ngsUni	1.2	1179	NA	NA	813433	0	1
1635	835	GF01000895S	soil	-12.8654	132.819	Australia	Australia	2013	2013	shrubland	ITS1F/ITS4	27.2	1676	6.1	1	94649	0	17
1636	174	GF05015107S	soil	37.2435	-6.26318	Spain	Europe	2018	2018	woodland	ITS1F/ITS2	18.9	558	6.7	3.9	60489	0	44
1637	378	GF04009086S	topsoil	24.53	101.02	China	Asia	2017	2017	forest	gITS7ngs/ITS4ngsUni	12.9	1557	5.4	11.3	1039442	0	20
1638	137	GF05018408S	soil	42.3424	117.143	China	Asia	2018	2018	forest	ITS3/ITS4	2.5	461	6.8	5.8	51939	0	3
1644	378	GF04009526S	topsoil	24.53	101.02	China	Asia	2017	2017	forest	gITS7ngs/ITS4ngsUni	12.9	1557	5.4	11.3	734048	0	1
1649	378	GF04012440S	topsoil	27.12	100.17	China	Asia	2017	2017	forest	gITS7ngs/ITS4ngsUni	1.2	1179	NA	NA	579686	0	5
1650	378	GF04010653S	topsoil	27.12	100.17	China	Asia	2014	2014	forest	gITS7ngs/ITS4ngsUni	1.2	1179	NA	NA	1151480	0	82
1657	174	GF05015159S	soil	37.3865	-6.22606	Spain	Europe	2018	2018	woodland	ITS1F/ITS2	18.8	568	7.2	3.5	40089	0	5
1681	821	GF01004725S	soil	37.4291	58.1096	Iran	Asia	2010	2010	desert	fITS7/ITS4	11.2	324	7.7	0.8	121320	0	283
1684	51	GF05025345S	soil	-16.8061	37.0023	Mozambique	Africa	2017	2018	grassland	ITS1F/ITS4	24.4	1236	6	1.2	26933	0	16
1691	378	GF04010126S	topsoil	24.53	101.02	China	Asia	2017	2017	forest	gITS7ngs/ITS4ngsUni	12.9	1557	5.4	11.3	237097	0	1
1692	378	GF04011649S	topsoil	24.53	101.02	China	Asia	2014	2014	forest	gITS7ngs/ITS4ngsUni	12.9	1557	5.4	11.3	942936	0	11
1701	378	GF04009533S	topsoil	24.53	101.02	China	Asia	2017	2017	forest	gITS7ngs/ITS4ngsUni	12.9	1557	5.4	11.3	1456752	0	1
1703	835	GF01000901S	soil	-22.435	132.035	Australia	Australia	2011	2011	woodland	ITS1F/ITS4	23.4	337	7.4	0	1176731	0	2
1705	821	GF01004726S	soil	9.6665	-69.9469	Venezuela	South America	2009	2009	forest	fITS7/ITS4	22.6	862	6.2	2.6	138793	0	27
1709	378	GF04012433S	topsoil	27.12	100.17	China	Asia	2014	2014	forest	gITS7ngs/ITS4ngsUni	1.2	1179	NA	NA	602422	0	1
1711	378	GF04011933S	topsoil	27.12	100.17	China	Asia	2017	2017	forest	gITS7ngs/ITS4ngsUni	1.2	1179	NA	NA	1068264	0	7
1717	378	GF04010776S	topsoil	27.12	100.17	China	Asia	2017	2017	forest	gITS7ngs/ITS4ngsUni	1.2	1179	NA	NA	503306	0	2
1719	378	GF04012900S	topsoil	21.61	101.57	China	Asia	2017	2017	forest	gITS7ngs/ITS4ngsUni	21.6	1418	5.2	1.4	226645	0	176
1721	571	GF03003497S	water	34.7181	-76.6707	NA	North America	2012	2012	aquatic	ITS1F/ITS4	18.8	1397	NA	NA	36741	0	7
1737	472	GF04001035S	root	19.2962	-97.0067	Mexico	North America	2016	2016	forest	ITS1F/ITS2	20	1324	5.6	2.9	137263	0	3
1741	378	GF04009539S	topsoil	21.61	101.57	China	Asia	2017	2017	forest	gITS7ngs/ITS4ngsUni	21.6	1418	5.2	1.4	1033798	0	1066
1742	143	GF05017609S	soil	40.7387	-111.243	USA	North America	2012	2012	woodland	fITS9/ITS4	6.1	564	6.4	12.8	190347	0	391
1744	294	GF05003577S	soil	-22.8167	-48.394	Brazil	South America	2018	2018	forest	5.8S_Fun/ITS4_Fun	21.9	1237	5.3	3.1	240206	0	6
1746	378	GF04009540S	topsoil	21.61	101.57	China	Asia	2016	2016	forest	gITS7ngs/ITS4ngsUni	21.6	1418	5.2	1.4	789845	0	146
1748	378	GF04009541S	topsoil	21.61	101.57	China	Asia	2016	2016	forest	gITS7ngs/ITS4ngsUni	21.6	1418	5.2	1.4	420665	0	279
1751	84	GF05022653S	soil	45.1426	7.10272	Italy	Europe	2015	2015	grassland	ITS1F/ITS4 then fITS9/ITS4	10.2	585	6.5	7	31676	0	6
1752	294	GF05003594S	soil	-22.8921	-48.494	Brazil	South America	2018	2018	anthropogenic	5.8S_Fun/ITS4_Fun	19.6	1551	5.3	2.6	292511	0	4
1760	378	GF04009542S	topsoil	21.61	101.57	China	Asia	2016	2016	forest	gITS7ngs/ITS4ngsUni	21.6	1418	5.2	1.4	158051	0	74
1770	378	GF04010004S	topsoil	24.53	101.02	China	Asia	2017	2017	forest	gITS7ngs/ITS4ngsUni	12.9	1557	5.4	11.3	1894441	0	1
1777	378	GF04010036S	topsoil	24.53	101.02	China	Asia	2014	2014	forest	gITS7ngs/ITS4ngsUni	12.9	1557	5.4	11.3	740188	0	1
1781	51	GF05025005S	soil	-22.3903	27.3922	Botswana	Africa	2017	2018	shrubland	ITS1F/ITS4	20.9	399	6.3	0	109278	0	9
1788	378	GF04009547S	topsoil	27.12	100.17	China	Asia	2017	2017	forest	gITS7ngs/ITS4ngsUni	1.2	1179	NA	NA	1017569	0	1
1806	378	GF04009099S	topsoil	21.612	101.574	China	Asia	2015	2015	forest	gITS7ngs/ITS4ngsUni	21.6	1418	5.2	5	23781	0	1
1813	378	GF04009554S	topsoil	24.53	101.02	China	Asia	2017	2017	forest	gITS7ngs/ITS4ngsUni	12.9	1557	5.4	11.3	737785	0	1
1815	378	GF04009555S	topsoil	27.12	100.17	China	Asia	2017	2017	forest	gITS7ngs/ITS4ngsUni	1.2	1179	NA	NA	1038058	0	2
1816	378	GF04009556S	topsoil	24.53	101.02	China	Asia	2014	2014	forest	gITS7ngs/ITS4ngsUni	12.9	1557	5.4	11.3	943910	0	2
1817	378	GF04009557S	topsoil	24.53	101.02	China	Asia	2014	2014	forest	gITS7ngs/ITS4ngsUni	12.9	1557	5.4	11.3	882144	0	45
1821	378	GF04009559S	topsoil	21.61	101.57	China	Asia	2016	2016	forest	gITS7ngs/ITS4ngsUni	21.6	1418	5.2	1.4	482071	0	249
1825	378	GF04009564S	topsoil	21.61	101.57	China	Asia	2016	2016	forest	gITS7ngs/ITS4ngsUni	21.6	1418	5.2	1.4	184351	0	1
1826	378	GF04009561S	topsoil	21.61	101.57	China	Asia	2016	2016	forest	gITS7ngs/ITS4ngsUni	21.6	1418	5.2	1.4	928353	0	460
1827	378	GF04009563S	topsoil	21.61	101.57	China	Asia	2016	2016	forest	gITS7ngs/ITS4ngsUni	21.6	1418	5.2	1.4	474535	0	42
1828	378	GF04009562S	topsoil	21.61	101.57	China	Asia	2016	2016	forest	gITS7ngs/ITS4ngsUni	21.6	1418	5.2	1.4	540718	0	71
1834	311	GF05001885S	soil	-1.94188	102.581	Indonesia:Sumatra	Asia	2016	2016	forest	ITS1F_KYO2/ITS2	26	2864	4.5	6.6	45800	0	6
1836	378	GF04009567S	topsoil	24.53	101.02	China	Asia	2014	2014	forest	gITS7ngs/ITS4ngsUni	12.9	1557	5.4	11.3	962355	0	1
1847	378	GF04009568S	topsoil	27.12	100.17	China	Asia	2017	2017	forest	gITS7ngs/ITS4ngsUni	1.2	1179	NA	NA	1157665	0	1
1848	659	GF01018957S	soil	37.4833	95.9	China	Asia	2011	2011	grassland	ITS3/ITS4	1.5	60	8.5	0	83110	0	8
1849	378	GF04010709S	topsoil	27.12	100.17	China	Asia	2014	2014	forest	gITS7ngs/ITS4ngsUni	1.2	1179	NA	NA	2270818	0	2
1853	378	GF04009575S	topsoil	21.61	101.57	China	Asia	2017	2017	forest	gITS7ngs/ITS4ngsUni	21.6	1418	5.2	1.4	513751	0	135
1857	503	GF03008840S	shoot	-20.3169	-41.1215	Brazil	South America	2016	2016	cropland	ITS1F/ITS2	20.5	995	5.3	1.2	54166	0	7
1863	378	GF04009576S	topsoil	24.53	101.02	China	Asia	2014	2014	forest	gITS7ngs/ITS4ngsUni	12.9	1557	5.4	11.3	408152	0	1
1870	51	GF05025010S	soil	-19.3428	25.8722	Botswana	Africa	2017	2018	shrubland	ITS1F/ITS4	22.1	481	6.3	0	72405	0	162
1871	51	GF05025041S	soil	-23.0336	22.3261	Botswana	Africa	2017	2018	grassland	ITS1F/ITS4	20.9	358	6.8	0	89042	0	835
1872	51	GF05025027S	soil	-20.4992	22.9081	Botswana	Africa	2017	2018	shrubland	ITS1F/ITS4	22.6	424	6.7	0	74262	0	59
1873	51	GF05025056S	soil	-26.9192	21.9947	South Africa	Africa	2017	2018	grassland	ITS1F/ITS4	21.1	245	7.8	0	110383	0	83
1874	51	GF05025023S	soil	-20.8317	24.5272	Botswana	Africa	2017	2018	grassland	ITS1F/ITS4	22.9	363	7.8	0	101415	0	1220
1881	378	GF04009584S	topsoil	21.61	101.57	China	Asia	2017	2017	forest	gITS7ngs/ITS4ngsUni	21.6	1418	5.2	1.4	827570	0	90
1885	378	GF04009588S	topsoil	24.53	101.02	China	Asia	2014	2014	forest	gITS7ngs/ITS4ngsUni	12.9	1557	5.4	11.3	942418	0	40
1886	378	GF04009591S	topsoil	24.53	101.02	China	Asia	2017	2017	forest	gITS7ngs/ITS4ngsUni	12.9	1557	5.4	11.3	124811	0	1
1888	378	GF04009592S	topsoil	24.53	101.02	China	Asia	2017	2017	forest	gITS7ngs/ITS4ngsUni	12.9	1557	5.4	11.3	1083011	0	3
1892	5	GF05031012S	topsoil	-23.3104	15.5338	Namibia	Africa	2017	2017	desert	ITS1/ITS2	20.6	83	8.5	0	113929	0	1
1901	194	GF05013149S	soil	-32.7689	-64.9406	Argentina	South America	2007	2007	grassland	ITS9MUNngs/ITS4ngsUni	9.9	832	6.2	1.3	17062	0	54
1902	378	GF04012950S	topsoil	21.612	101.574	China	Asia	2015	2015	forest	gITS7ngs/ITS4ngsUni	21.6	1418	5.2	5	63738	0	49
1905	51	GF05025385S	soil	-17.5624	36.5458	Mozambique	Africa	2017	2018	forest	ITS1F/ITS4	24.7	1341	6.2	2	33568	0	1
1906	312	GF05001060V	soil	19.88	99.67	Thailand	Asia	2019	2019	forest	ITS9MUNngs/ITS4ngsUni	NA	NA	5.7	3.4	8364	0	2
1907	312	GF05000368V	soil	26.68	89.29	India	Asia	2018	2018	forest	ITS9MUNngs/ITS4ngsUni	NA	NA	5.8	1.5	13308	0	2
1913	51	GF05025458S	soil	-28.4439	17.9937	Namibia	Africa	2017	2018	grassland	ITS1F/ITS4	20.6	63	9.2	0	31226	0	1
1916	51	GF05024986S	soil	-23.2289	28.0733	South Africa	Africa	2017	2018	shrubland	ITS1F/ITS4	21.2	396	6.7	0	63715	0	8
1934	378	GF04009596S	topsoil	24.53	101.02	China	Asia	2014	2014	forest	gITS7ngs/ITS4ngsUni	12.9	1557	5.4	11.3	1592886	0	2
1938	378	GF04009597S	topsoil	21.61	101.57	China	Asia	2017	2017	forest	gITS7ngs/ITS4ngsUni	21.6	1418	5.2	1.4	343087	0	41
1943	378	GF04009599S	topsoil	21.61	101.57	China	Asia	2017	2017	forest	gITS7ngs/ITS4ngsUni	21.6	1418	5.2	1.4	404990	0	67
1947	378	GF04009600S	topsoil	27.12	100.17	China	Asia	2014	2014	forest	gITS7ngs/ITS4ngsUni	1.2	1179	NA	NA	1004984	0	2
1959	51	GF05025146S	soil	-27.8705	26.369	South Africa	Africa	2017	2018	grassland	ITS1F/ITS4	17.4	493	7	0.7	122758	0	1
1972	378	GF04011754S	topsoil	27.12	100.17	China	Asia	2014	2014	forest	gITS7ngs/ITS4ngsUni	1.2	1179	NA	NA	2118585	0	1
1973	378	GF04009689S	topsoil	21.61	101.57	China	Asia	2016	2016	forest	gITS7ngs/ITS4ngsUni	21.6	1418	5.2	1.4	181880	0	1080
1974	378	GF04009711S	topsoil	21.61	101.57	China	Asia	2016	2016	forest	gITS7ngs/ITS4ngsUni	21.6	1418	5.2	1.4	205518	0	191
1975	378	GF04009742S	topsoil	27.12	100.17	China	Asia	2017	2017	forest	gITS7ngs/ITS4ngsUni	1.2	1179	NA	NA	938368	0	1
1976	378	GF04009754S	topsoil	24.53	101.02	China	Asia	2017	2017	forest	gITS7ngs/ITS4ngsUni	12.9	1557	5.4	11.3	1040072	0	1
1977	378	GF04009631S	topsoil	21.61	101.57	China	Asia	2016	2016	forest	gITS7ngs/ITS4ngsUni	21.6	1418	5.2	1.4	781906	0	186
1978	378	GF04009240S	topsoil	21.61	101.57	China	Asia	2017	2017	forest	gITS7ngs/ITS4ngsUni	21.6	1418	5.2	1.4	747044	0	101
1979	378	GF04009621S	topsoil	21.61	101.57	China	Asia	2016	2016	forest	gITS7ngs/ITS4ngsUni	21.6	1418	5.2	1.4	273067	0	316
1980	378	GF04009651S	topsoil	21.61	101.57	China	Asia	2017	2017	forest	gITS7ngs/ITS4ngsUni	21.6	1418	5.2	1.4	548057	0	535
1981	378	GF04009669S	topsoil	21.61	101.57	China	Asia	2016	2016	forest	gITS7ngs/ITS4ngsUni	21.6	1418	5.2	1.4	403470	0	126
1982	378	GF04009635S	topsoil	21.612	101.574	China	Asia	2015	2015	forest	gITS7ngs/ITS4ngsUni	21.6	1418	5.2	5	52729	0	15
1983	378	GF04009610S	topsoil	24.53	101.02	China	Asia	2014	2014	forest	gITS7ngs/ITS4ngsUni	12.9	1557	5.4	11.3	863240	0	1
1984	378	GF04009699S	topsoil	21.61	101.57	China	Asia	2016	2016	forest	gITS7ngs/ITS4ngsUni	21.6	1418	5.2	1.4	488534	0	181
1985	378	GF04009675S	topsoil	21.61	101.57	China	Asia	2017	2017	forest	gITS7ngs/ITS4ngsUni	21.6	1418	5.2	1.4	298349	0	79
1988	378	GF04009762S	topsoil	24.53	101.02	China	Asia	2014	2014	forest	gITS7ngs/ITS4ngsUni	12.9	1557	5.4	11.3	926183	0	1
1989	378	GF04009681S	topsoil	21.61	101.57	China	Asia	2017	2017	forest	gITS7ngs/ITS4ngsUni	21.6	1418	5.2	1.4	458053	0	125
1990	378	GF04009658S	topsoil	21.61	101.57	China	Asia	2016	2016	forest	gITS7ngs/ITS4ngsUni	21.6	1418	5.2	1.4	707732	0	1
1991	378	GF04009662S	topsoil	21.61	101.57	China	Asia	2017	2017	forest	gITS7ngs/ITS4ngsUni	21.6	1418	5.2	1.4	376303	0	769
1992	378	GF04009695S	topsoil	21.61	101.57	China	Asia	2016	2016	forest	gITS7ngs/ITS4ngsUni	21.6	1418	5.2	1.4	417015	0	290
1994	378	GF04009683S	topsoil	21.61	101.57	China	Asia	2016	2016	forest	gITS7ngs/ITS4ngsUni	21.6	1418	5.2	1.4	34777	0	2
1995	378	GF04009735S	topsoil	21.61	101.57	China	Asia	2017	2017	forest	gITS7ngs/ITS4ngsUni	21.6	1418	5.2	1.4	498398	0	132
1996	378	GF04009618S	topsoil	21.61	101.57	China	Asia	2016	2016	forest	gITS7ngs/ITS4ngsUni	21.6	1418	5.2	1.4	153659	0	1
1997	378	GF04009710S	topsoil	21.61	101.57	China	Asia	2017	2017	forest	gITS7ngs/ITS4ngsUni	21.6	1418	5.2	1.4	706732	0	87
1998	378	GF04009656S	topsoil	21.61	101.57	China	Asia	2016	2016	forest	gITS7ngs/ITS4ngsUni	21.6	1418	5.2	1.4	553978	0	598
1999	378	GF04009734S	topsoil	21.61	101.57	China	Asia	2016	2016	forest	gITS7ngs/ITS4ngsUni	21.6	1418	5.2	1.4	427309	0	13
2000	378	GF04009645S	topsoil	21.61	101.57	China	Asia	2016	2016	forest	gITS7ngs/ITS4ngsUni	21.6	1418	5.2	1.4	545893	0	128
2001	378	GF04009620S	topsoil	27.12	100.17	China	Asia	2017	2017	forest	gITS7ngs/ITS4ngsUni	1.2	1179	NA	NA	1124216	0	4
2003	378	GF04009723S	topsoil	24.53	101.02	China	Asia	2017	2017	forest	gITS7ngs/ITS4ngsUni	12.9	1557	5.4	11.3	968936	0	2
2004	378	GF04009668S	topsoil	27.12	100.17	China	Asia	2017	2017	forest	gITS7ngs/ITS4ngsUni	1.2	1179	NA	NA	437333	0	1
2005	378	GF04009636S	topsoil	21.61	101.57	China	Asia	2016	2016	forest	gITS7ngs/ITS4ngsUni	21.6	1418	5.2	1.4	345534	0	282
2006	378	GF04009718S	topsoil	21.61	101.57	China	Asia	2017	2017	forest	gITS7ngs/ITS4ngsUni	21.6	1418	5.2	1.4	300254	0	1
2007	378	GF04009403S	topsoil	27.12	100.17	China	Asia	2017	2017	forest	gITS7ngs/ITS4ngsUni	1.2	1179	NA	NA	1246101	0	1
2009	378	GF04009692S	topsoil	24.53	101.02	China	Asia	2017	2017	forest	gITS7ngs/ITS4ngsUni	12.9	1557	5.4	11.3	1272051	0	3
2010	378	GF04009629S	topsoil	21.61	101.57	China	Asia	2017	2017	forest	gITS7ngs/ITS4ngsUni	21.6	1418	5.2	1.4	461474	0	147
2011	378	GF04009659S	topsoil	21.61	101.57	China	Asia	2016	2016	forest	gITS7ngs/ITS4ngsUni	21.6	1418	5.2	1.4	299659	0	1
2015	378	GF04009680S	topsoil	21.61	101.57	China	Asia	2017	2017	forest	gITS7ngs/ITS4ngsUni	21.6	1418	5.2	1.4	479562	0	306
2018	378	GF04009753S	topsoil	21.61	101.57	China	Asia	2016	2016	forest	gITS7ngs/ITS4ngsUni	21.6	1418	5.2	1.4	81704	0	2
2019	378	GF04009706S	topsoil	21.61	101.57	China	Asia	2017	2017	forest	gITS7ngs/ITS4ngsUni	21.6	1418	5.2	1.4	264496	0	16
2020	378	GF04009703S	topsoil	21.61	101.57	China	Asia	2016	2016	forest	gITS7ngs/ITS4ngsUni	21.6	1418	5.2	1.4	224851	0	50
2021	378	GF04009518S	topsoil	21.61	101.57	China	Asia	2017	2017	forest	gITS7ngs/ITS4ngsUni	21.6	1418	5.2	1.4	457773	0	236
2022	378	GF04009751S	topsoil	21.61	101.57	China	Asia	2017	2017	forest	gITS7ngs/ITS4ngsUni	21.6	1418	5.2	1.4	355531	0	1
2023	378	GF04009724S	topsoil	21.61	101.57	China	Asia	2017	2017	forest	gITS7ngs/ITS4ngsUni	21.6	1418	5.2	1.4	902739	0	350
2024	378	GF04009633S	topsoil	21.61	101.57	China	Asia	2017	2017	forest	gITS7ngs/ITS4ngsUni	21.6	1418	5.2	1.4	524998	0	196
2025	378	GF04009612S	topsoil	21.61	101.57	China	Asia	2017	2017	forest	gITS7ngs/ITS4ngsUni	21.6	1418	5.2	1.4	441119	0	363
2026	378	GF04009756S	topsoil	21.61	101.57	China	Asia	2016	2016	forest	gITS7ngs/ITS4ngsUni	21.6	1418	5.2	1.4	410852	0	36
2027	378	GF04009653S	topsoil	21.61	101.57	China	Asia	2017	2017	forest	gITS7ngs/ITS4ngsUni	21.6	1418	5.2	1.4	257947	0	2976
2028	378	GF04009664S	topsoil	21.61	101.57	China	Asia	2017	2017	forest	gITS7ngs/ITS4ngsUni	21.6	1418	5.2	1.4	334068	0	284
2029	378	GF04009748S	topsoil	21.61	101.57	China	Asia	2017	2017	forest	gITS7ngs/ITS4ngsUni	21.6	1418	5.2	1.4	1101229	0	1222
2030	378	GF04009672S	topsoil	21.61	101.57	China	Asia	2016	2016	forest	gITS7ngs/ITS4ngsUni	21.6	1418	5.2	1.4	480763	0	198
2031	378	GF04009687S	topsoil	21.61	101.57	China	Asia	2017	2017	forest	gITS7ngs/ITS4ngsUni	21.6	1418	5.2	1.4	60012	0	5
2032	378	GF04009764S	topsoil	21.61	101.57	China	Asia	2016	2016	forest	gITS7ngs/ITS4ngsUni	21.6	1418	5.2	1.4	243827	0	21
2033	378	GF04009697S	topsoil	24.53	101.02	China	Asia	2017	2017	forest	gITS7ngs/ITS4ngsUni	12.9	1557	5.4	11.3	308853	0	20
2034	378	GF04009678S	topsoil	21.61	101.57	China	Asia	2016	2016	forest	gITS7ngs/ITS4ngsUni	21.6	1418	5.2	1.4	685768	0	14
2035	378	GF04009713S	topsoil	21.61	101.57	China	Asia	2017	2017	forest	gITS7ngs/ITS4ngsUni	21.6	1418	5.2	1.4	321236	0	133
2036	378	GF04009740S	topsoil	21.61	101.57	China	Asia	2016	2016	forest	gITS7ngs/ITS4ngsUni	21.6	1418	5.2	1.4	666791	0	313
2037	378	GF04009733S	topsoil	21.61	101.57	China	Asia	2016	2016	forest	gITS7ngs/ITS4ngsUni	21.6	1418	5.2	1.4	426246	0	207
2038	378	GF04009622S	topsoil	21.61	101.57	China	Asia	2017	2017	forest	gITS7ngs/ITS4ngsUni	21.6	1418	5.2	1.4	462009	0	375
2039	378	GF04009725S	topsoil	21.61	101.57	China	Asia	2017	2017	forest	gITS7ngs/ITS4ngsUni	21.6	1418	5.2	1.4	97341	0	24
2040	378	GF04009712S	topsoil	24.53	101.02	China	Asia	2014	2014	forest	gITS7ngs/ITS4ngsUni	12.9	1557	5.4	11.3	127757	0	4
2041	378	GF04009634S	topsoil	24.53	101.02	China	Asia	2017	2017	forest	gITS7ngs/ITS4ngsUni	12.9	1557	5.4	11.3	1266416	0	1
2042	378	GF04009613S	topsoil	21.61	101.57	China	Asia	2016	2016	forest	gITS7ngs/ITS4ngsUni	21.6	1418	5.2	1.4	1174817	0	1357
2043	378	GF04009755S	topsoil	21.61	101.57	China	Asia	2017	2017	forest	gITS7ngs/ITS4ngsUni	21.6	1418	5.2	1.4	516763	0	22
2044	378	GF04009650S	topsoil	21.61	101.57	China	Asia	2017	2017	forest	gITS7ngs/ITS4ngsUni	21.6	1418	5.2	1.4	523791	0	22
2045	378	GF04009674S	topsoil	24.53	101.02	China	Asia	2014	2014	forest	gITS7ngs/ITS4ngsUni	12.9	1557	5.4	11.3	603120	0	11
2047	378	GF04009663S	topsoil	21.61	101.57	China	Asia	2017	2017	forest	gITS7ngs/ITS4ngsUni	21.6	1418	5.2	1.4	249173	0	50
2048	378	GF04009749S	topsoil	21.61	101.57	China	Asia	2016	2016	forest	gITS7ngs/ITS4ngsUni	21.6	1418	5.2	1.4	378260	0	95
2049	378	GF04009281S	topsoil	24.53	101.02	China	Asia	2017	2017	forest	gITS7ngs/ITS4ngsUni	12.9	1557	5.4	11.3	994556	0	2
2050	378	GF04009643S	topsoil	21.61	101.57	China	Asia	2016	2016	forest	gITS7ngs/ITS4ngsUni	21.6	1418	5.2	1.4	422019	0	188
2051	378	GF04009673S	topsoil	21.61	101.57	China	Asia	2016	2016	forest	gITS7ngs/ITS4ngsUni	21.6	1418	5.2	1.4	421676	0	66
2052	378	GF04009686S	topsoil	21.61	101.57	China	Asia	2017	2017	forest	gITS7ngs/ITS4ngsUni	21.6	1418	5.2	1.4	585405	0	283
2054	378	GF04009646S	topsoil	21.61	101.57	China	Asia	2016	2016	forest	gITS7ngs/ITS4ngsUni	21.6	1418	5.2	1.4	257916	0	75
2055	378	GF04009694S	topsoil	21.61	101.57	China	Asia	2017	2017	forest	gITS7ngs/ITS4ngsUni	21.6	1418	5.2	1.4	280834	0	1
2056	378	GF04009704S	topsoil	21.61	101.57	China	Asia	2017	2017	forest	gITS7ngs/ITS4ngsUni	21.6	1418	5.2	1.4	204777	0	221
2058	378	GF04009732S	topsoil	21.61	101.57	China	Asia	2017	2017	forest	gITS7ngs/ITS4ngsUni	21.6	1418	5.2	1.4	368259	0	55
2060	378	GF04009750S	topsoil	21.61	101.57	China	Asia	2017	2017	forest	gITS7ngs/ITS4ngsUni	21.6	1418	5.2	1.4	394695	0	163
2061	378	GF04009649S	topsoil	21.61	101.57	China	Asia	2017	2017	forest	gITS7ngs/ITS4ngsUni	21.6	1418	5.2	1.4	496814	0	145
2062	378	GF04009701S	topsoil	21.61	101.57	China	Asia	2016	2016	forest	gITS7ngs/ITS4ngsUni	21.6	1418	5.2	1.4	391923	0	31
2063	378	GF04009691S	topsoil	21.61	101.57	China	Asia	2016	2016	forest	gITS7ngs/ITS4ngsUni	21.6	1418	5.2	1.4	516418	0	124
2064	378	GF04009746S	topsoil	21.61	101.57	China	Asia	2016	2016	forest	gITS7ngs/ITS4ngsUni	21.6	1418	5.2	1.4	663354	0	434
2066	378	GF04009739S	topsoil	21.61	101.57	China	Asia	2016	2016	forest	gITS7ngs/ITS4ngsUni	21.6	1418	5.2	1.4	232063	0	26
2067	378	GF04009625S	topsoil	21.61	101.57	China	Asia	2017	2017	forest	gITS7ngs/ITS4ngsUni	21.6	1418	5.2	1.4	576748	0	140
2068	378	GF04009606S	topsoil	21.61	101.57	China	Asia	2017	2017	forest	gITS7ngs/ITS4ngsUni	21.6	1418	5.2	1.4	556531	0	47
2070	378	GF04009639S	topsoil	21.61	101.57	China	Asia	2016	2016	forest	gITS7ngs/ITS4ngsUni	21.6	1418	5.2	1.4	537815	0	323
2071	378	GF04009614S	topsoil	21.61	101.57	China	Asia	2017	2017	forest	gITS7ngs/ITS4ngsUni	21.6	1418	5.2	1.4	618368	0	151
2072	378	GF04009641S	topsoil	21.61	101.57	China	Asia	2017	2017	forest	gITS7ngs/ITS4ngsUni	21.6	1418	5.2	1.4	830988	0	188
2073	378	GF04009709S	topsoil	21.61	101.57	China	Asia	2016	2016	forest	gITS7ngs/ITS4ngsUni	21.6	1418	5.2	1.4	259971	0	207
2074	378	GF04009670S	topsoil	21.61	101.57	China	Asia	2016	2016	forest	gITS7ngs/ITS4ngsUni	21.6	1418	5.2	1.4	700143	0	660
2075	378	GF04009608S	topsoil	21.61	101.57	China	Asia	2017	2017	forest	gITS7ngs/ITS4ngsUni	21.6	1418	5.2	1.4	191723	0	65
2076	378	GF04009758S	topsoil	21.61	101.57	China	Asia	2016	2016	forest	gITS7ngs/ITS4ngsUni	21.6	1418	5.2	1.4	570772	0	121
2077	378	GF04009731S	topsoil	21.61	101.57	China	Asia	2016	2016	forest	gITS7ngs/ITS4ngsUni	21.6	1418	5.2	1.4	823334	0	7
2078	378	GF04009726S	topsoil	21.61	101.57	China	Asia	2016	2016	forest	gITS7ngs/ITS4ngsUni	21.6	1418	5.2	1.4	343682	0	326
2079	378	GF04009715S	topsoil	21.61	101.57	China	Asia	2017	2017	forest	gITS7ngs/ITS4ngsUni	21.6	1418	5.2	1.4	442385	0	229
2081	378	GF04009702S	topsoil	21.61	101.57	China	Asia	2017	2017	forest	gITS7ngs/ITS4ngsUni	21.6	1418	5.2	1.4	347332	0	93
2083	378	GF04009652S	topsoil	21.61	101.57	China	Asia	2016	2016	forest	gITS7ngs/ITS4ngsUni	21.6	1418	5.2	1.4	433177	0	403
2084	378	GF04009738S	topsoil	24.53	101.02	China	Asia	2017	2017	forest	gITS7ngs/ITS4ngsUni	12.9	1557	5.4	11.3	1372241	0	2
2086	378	GF04009624S	topsoil	21.61	101.57	China	Asia	2017	2017	forest	gITS7ngs/ITS4ngsUni	21.6	1418	5.2	1.4	403418	0	146
2088	378	GF04009615S	topsoil	21.61	101.57	China	Asia	2016	2016	forest	gITS7ngs/ITS4ngsUni	21.6	1418	5.2	1.4	354689	0	89
2089	378	GF04009640S	topsoil	21.61	101.57	China	Asia	2016	2016	forest	gITS7ngs/ITS4ngsUni	21.6	1418	5.2	1.4	320654	0	110
2090	378	GF04009511S	topsoil	21.61	101.57	China	Asia	2017	2017	forest	gITS7ngs/ITS4ngsUni	21.6	1418	5.2	1.4	249665	0	77
2091	378	GF04009684S	topsoil	24.53	101.02	China	Asia	2017	2017	forest	gITS7ngs/ITS4ngsUni	12.9	1557	5.4	11.3	1412901	0	1
2092	378	GF04009665S	topsoil	21.61	101.57	China	Asia	2016	2016	forest	gITS7ngs/ITS4ngsUni	21.6	1418	5.2	1.4	524197	0	153
2093	378	GF04009696S	topsoil	21.61	101.57	China	Asia	2016	2016	forest	gITS7ngs/ITS4ngsUni	21.6	1418	5.2	1.4	594875	0	212
2094	378	GF04009671S	topsoil	21.61	101.57	China	Asia	2017	2017	forest	gITS7ngs/ITS4ngsUni	21.6	1418	5.2	1.4	425272	0	169
2096	378	GF04009609S	topsoil	21.61	101.57	China	Asia	2017	2017	forest	gITS7ngs/ITS4ngsUni	21.6	1418	5.2	1.4	577798	0	510
2097	378	GF04009727S	topsoil	21.61	101.57	China	Asia	2017	2017	forest	gITS7ngs/ITS4ngsUni	21.6	1418	5.2	1.4	313654	0	52
2098	378	GF04009714S	topsoil	21.61	101.57	China	Asia	2016	2016	forest	gITS7ngs/ITS4ngsUni	21.6	1418	5.2	1.4	1017821	0	354
2099	378	GF04009744S	topsoil	21.612	101.574	China	Asia	2015	2015	forest	gITS7ngs/ITS4ngsUni	21.6	1418	5.2	5	45342	0	16
2100	378	GF04009657S	topsoil	21.61	101.57	China	Asia	2016	2016	forest	gITS7ngs/ITS4ngsUni	21.6	1418	5.2	1.4	81072	0	4
2101	378	GF04009737S	topsoil	21.61	101.57	China	Asia	2016	2016	forest	gITS7ngs/ITS4ngsUni	21.6	1418	5.2	1.4	187541	0	1
2103	378	GF04009242S	topsoil	21.61	101.57	China	Asia	2016	2016	forest	gITS7ngs/ITS4ngsUni	21.6	1418	5.2	1.4	278444	0	7
2104	378	GF04009627S	topsoil	21.61	101.57	China	Asia	2017	2017	forest	gITS7ngs/ITS4ngsUni	21.6	1418	5.2	1.4	324281	0	230
2106	378	GF04009648S	topsoil	21.61	101.57	China	Asia	2017	2017	forest	gITS7ngs/ITS4ngsUni	21.6	1418	5.2	1.4	566410	0	1011
2107	378	GF04009637S	topsoil	21.61	101.57	China	Asia	2017	2017	forest	gITS7ngs/ITS4ngsUni	21.6	1418	5.2	1.4	479896	0	92
2109	378	GF04009743S	topsoil	21.61	101.57	China	Asia	2017	2017	forest	gITS7ngs/ITS4ngsUni	21.6	1418	5.2	1.4	90693	0	33
2110	378	GF04009690S	topsoil	21.61	101.57	China	Asia	2017	2017	forest	gITS7ngs/ITS4ngsUni	21.6	1418	5.2	1.4	446428	0	96
2111	378	GF04009667S	topsoil	21.61	101.57	China	Asia	2016	2016	forest	gITS7ngs/ITS4ngsUni	21.6	1418	5.2	1.4	267183	0	59
2112	378	GF04009693S	topsoil	21.61	101.57	China	Asia	2016	2016	forest	gITS7ngs/ITS4ngsUni	21.6	1418	5.2	1.4	545726	0	135
2113	378	GF04009628S	topsoil	21.61	101.57	China	Asia	2016	2016	forest	gITS7ngs/ITS4ngsUni	21.6	1418	5.2	1.4	409949	0	38
2114	378	GF04009676S	topsoil	21.61	101.57	China	Asia	2016	2016	forest	gITS7ngs/ITS4ngsUni	21.6	1418	5.2	1.4	377749	0	269
2115	378	GF04009660S	topsoil	21.61	101.57	China	Asia	2016	2016	forest	gITS7ngs/ITS4ngsUni	21.6	1418	5.2	1.4	181449	0	12
2116	378	GF04009531S	topsoil	21.61	101.57	China	Asia	2016	2016	forest	gITS7ngs/ITS4ngsUni	21.6	1418	5.2	1.4	1022911	0	441
2117	378	GF04009644S	topsoil	21.61	101.57	China	Asia	2017	2017	forest	gITS7ngs/ITS4ngsUni	21.6	1418	5.2	1.4	218692	0	222
2118	378	GF04009760S	topsoil	21.61	101.57	China	Asia	2017	2017	forest	gITS7ngs/ITS4ngsUni	21.6	1418	5.2	1.4	450150	0	163
2119	378	GF04009728S	topsoil	21.61	101.57	China	Asia	2017	2017	forest	gITS7ngs/ITS4ngsUni	21.6	1418	5.2	1.4	520160	0	300
2122	378	GF04009707S	topsoil	21.61	101.57	China	Asia	2016	2016	forest	gITS7ngs/ITS4ngsUni	21.6	1418	5.2	1.4	608082	0	49
2123	378	GF04009293S	topsoil	21.61	101.57	China	Asia	2016	2016	forest	gITS7ngs/ITS4ngsUni	21.6	1418	5.2	1.4	617948	0	29
2124	378	GF04009630S	topsoil	21.61	101.57	China	Asia	2016	2016	forest	gITS7ngs/ITS4ngsUni	21.6	1418	5.2	1.4	102003	0	29
2125	378	GF04009698S	topsoil	21.61	101.57	China	Asia	2016	2016	forest	gITS7ngs/ITS4ngsUni	21.6	1418	5.2	1.4	340504	0	250
2126	378	GF04009721S	topsoil	21.61	101.57	China	Asia	2017	2017	forest	gITS7ngs/ITS4ngsUni	21.6	1418	5.2	1.4	558642	0	352
2127	378	GF04009577S	topsoil	21.61	101.57	China	Asia	2017	2017	forest	gITS7ngs/ITS4ngsUni	21.6	1418	5.2	1.4	1068760	0	269
2128	378	GF04009745S	topsoil	21.61	101.57	China	Asia	2016	2016	forest	gITS7ngs/ITS4ngsUni	21.6	1418	5.2	1.4	97856	0	68
2129	378	GF04009654S	topsoil	21.61	101.57	China	Asia	2017	2017	forest	gITS7ngs/ITS4ngsUni	21.6	1418	5.2	1.4	372080	0	22
2130	378	GF04009708S	topsoil	21.61	101.57	China	Asia	2016	2016	forest	gITS7ngs/ITS4ngsUni	21.6	1418	5.2	1.4	454206	0	81
2131	378	GF04009688S	topsoil	21.61	101.57	China	Asia	2016	2016	forest	gITS7ngs/ITS4ngsUni	21.6	1418	5.2	1.4	605793	0	1101
2132	378	GF04009626S	topsoil	21.61	101.57	China	Asia	2016	2016	forest	gITS7ngs/ITS4ngsUni	21.6	1418	5.2	1.4	256191	0	1
2133	378	GF04009700S	topsoil	21.61	101.57	China	Asia	2017	2017	forest	gITS7ngs/ITS4ngsUni	21.6	1418	5.2	1.4	882559	0	442
2134	378	GF04009666S	topsoil	24.53	101.02	China	Asia	2017	2017	forest	gITS7ngs/ITS4ngsUni	12.9	1557	5.4	11.3	1120712	0	7
2135	378	GF04009638S	topsoil	21.61	101.57	China	Asia	2016	2016	forest	gITS7ngs/ITS4ngsUni	21.6	1418	5.2	1.4	61337	0	2
2137	378	GF04009677S	topsoil	21.61	101.57	China	Asia	2016	2016	forest	gITS7ngs/ITS4ngsUni	21.6	1418	5.2	1.4	340722	0	201
2138	378	GF04009617S	topsoil	21.61	101.57	China	Asia	2016	2016	forest	gITS7ngs/ITS4ngsUni	21.6	1418	5.2	1.4	723798	0	102
2139	378	GF04009647S	topsoil	21.61	101.57	China	Asia	2017	2017	forest	gITS7ngs/ITS4ngsUni	21.6	1418	5.2	1.4	466681	0	1
2140	378	GF04009761S	topsoil	21.61	101.57	China	Asia	2016	2016	forest	gITS7ngs/ITS4ngsUni	21.6	1418	5.2	1.4	586049	0	20
2141	378	GF04009759S	topsoil	21.61	101.57	China	Asia	2016	2016	forest	gITS7ngs/ITS4ngsUni	21.6	1418	5.2	1.4	220024	0	200
2142	378	GF04009729S	topsoil	21.61	101.57	China	Asia	2017	2017	forest	gITS7ngs/ITS4ngsUni	21.6	1418	5.2	1.4	395541	0	77
2144	378	GF04009611S	topsoil	21.61	101.57	China	Asia	2016	2016	forest	gITS7ngs/ITS4ngsUni	21.6	1418	5.2	1.4	71984	0	1
2153	607	GF02006382S	soil	29.123	117.907	China	Asia	2011	2011	forest	ITS1F/ITS4	18.4	1725	5.7	11.9	4417	0	11
2156	378	GF04010982S	topsoil	21.61	101.57	China	Asia	2017	2017	forest	gITS7ngs/ITS4ngsUni	21.6	1418	5.2	1.4	352779	0	418
2160	294	GF05003588S	soil	-22.786	-48.4088	Brazil	South America	2018	2018	cropland	5.8S_Fun/ITS4_Fun	21.6	1530	5.4	0.6	322936	0	191
2161	378	GF04009768S	topsoil	24.53	101.02	China	Asia	2017	2017	forest	gITS7ngs/ITS4ngsUni	12.9	1557	5.4	11.3	1069854	0	2
2165	793	GF01006494S	soil	22.5667	112.833	China	Asia	2014	2014	forest	ITS5/ITS2	22.9	1842	5.8	11.2	64179	0	6
2178	378	GF04009772S	topsoil	21.612	101.574	China	Asia	2015	2015	forest	gITS7ngs/ITS4ngsUni	21.6	1418	5.2	5	70071	0	24
2179	378	GF04009771S	topsoil	21.612	101.574	China	Asia	2015	2015	forest	gITS7ngs/ITS4ngsUni	21.6	1418	5.2	5	32500	0	23
2180	378	GF04009773S	topsoil	27.12	100.17	China	Asia	2014	2014	forest	gITS7ngs/ITS4ngsUni	1.2	1179	NA	NA	734657	0	34
2181	378	GF04009774S	topsoil	21.61	101.57	China	Asia	2017	2017	forest	gITS7ngs/ITS4ngsUni	21.6	1418	5.2	1.4	1023316	0	625
2185	378	GF04009775S	topsoil	21.612	101.574	China	Asia	2015	2015	forest	gITS7ngs/ITS4ngsUni	21.6	1418	5.2	5	54199	0	14
2191	378	GF04009316S	topsoil	27.12	100.17	China	Asia	2017	2017	forest	gITS7ngs/ITS4ngsUni	1.2	1179	NA	NA	581600	0	1
2193	143	GF05017471S	soil	33.5939	-109.141	USA	North America	2012	2012	woodland	fITS9/ITS4	13.2	353	6.9	3.6	151498	0	6
2197	378	GF04009776S	topsoil	27.12	100.17	China	Asia	2014	2014	forest	gITS7ngs/ITS4ngsUni	1.2	1179	NA	NA	2101042	0	5
2199	143	GF05017466S	soil	33.6276	-109.098	USA	North America	2012	2012	woodland	fITS9/ITS4	13	375	6.9	2	166194	0	39
2200	143	GF05017468S	soil	33.5943	-109.139	USA	North America	2012	2012	woodland	fITS9/ITS4	13.2	353	6.9	4	144050	0	22
2209	665	GF01018224S	soil	10.8615	-85.5755	Costa Rica	North America	2013	2013	forest	ITS1F/ITS2	25.5	1921	5.9	6.8	81628	0	1
2214	251	GF05009351S	soil	43.8616	120.728	China	Asia	2019	2019	grassland	ITS1F/ITS2	7.5	368	8.1	3	133023	0	2
2221	835	GF01000937S	soil	-34.0189	140.71	Australia	Australia	2013	2013	shrubland	ITS1F/ITS4	17.7	248	7.7	0	532377	0	8
2223	261	GF05006572S	soil	35.3832	-78.0389	USA	North America	2016	2016	cropland	ITS1F_KYO2/ITS2_KYO2	16.7	1192	5.4	7.4	390254	0	1
2228	81	GF05023086S	soil	31.14	121.29	China	Asia	2017	2017	anthropogenic	ITS1F/ITS2	16.3	1154	7.1	16.8	64173	0	1
2241	613	GF02006227S	soil	36.074	108.468	China	Asia	2017	2017	cropland	ITS5/ITS2	8.8	625	7.3	15	40890	0	1
2262	378	GF04010240S	topsoil	24.53	101.02	China	Asia	2017	2017	forest	gITS7ngs/ITS4ngsUni	12.9	1557	5.4	11.3	1482580	0	3
2263	378	GF04012074S	topsoil	24.53	101.02	China	Asia	2014	2014	forest	gITS7ngs/ITS4ngsUni	12.9	1557	5.4	11.3	1415922	0	1
2264	378	GF04009215S	topsoil	24.53	101.02	China	Asia	2017	2017	forest	gITS7ngs/ITS4ngsUni	12.9	1557	5.4	11.3	1463263	0	3
2265	378	GF04009837S	topsoil	24.53	101.02	China	Asia	2014	2014	forest	gITS7ngs/ITS4ngsUni	12.9	1557	5.4	11.3	1340453	0	2
2266	378	GF04011985S	topsoil	24.53	101.02	China	Asia	2017	2017	forest	gITS7ngs/ITS4ngsUni	12.9	1557	5.4	11.3	206700	0	1
2268	378	GF04009523S	topsoil	21.61	101.57	China	Asia	2016	2016	forest	gITS7ngs/ITS4ngsUni	21.6	1418	5.2	1.4	494990	0	68
2282	461	GF04001552S	soil	51.093	10.4659	Germany	Europe	2011	2011	forest	fITS7/ITS4	8.2	602	5.4	16.7	29254	0	1
2285	51	GF05025241S	soil	-4.65883	39.3765	NA	Africa	2017	2018	forest	ITS1F/ITS4	26.5	1132	NA	NA	94384	0	62
2288	664	GF01018351S	soil	-26.8091	-65.283	Argentina	South America	2011	2013	forest	fITS7/ITS4	20	1098	6.1	0	128156	0	37
2292	378	GF04009782S	topsoil	27.12	100.17	China	Asia	2014	2014	forest	gITS7ngs/ITS4ngsUni	1.2	1179	NA	NA	429763	0	2
2296	51	GF05025476S	soil	-21.941	20.986	Botswana	Africa	2017	2018	grassland	ITS1F/ITS4	21.2	335	7.3	0	73053	0	48
2299	378	GF04009355S	topsoil	24.53	101.02	China	Asia	2017	2017	forest	gITS7ngs/ITS4ngsUni	12.9	1557	5.4	11.3	1375882	0	1
2311	51	GF05025264S	soil	-0.432617	36.0628	Kenya	Africa	2017	2018	shrubland	ITS1F/ITS4	18.2	1081	5.9	6.2	33900	0	9
2312	137	GF05018477S	soil	38.318	113.371	China	Asia	2018	2018	forest	ITS3/ITS4	9.2	632	7.6	4.7	68163	0	5
2335	378	GF04009793S	topsoil	21.61	101.57	China	Asia	2016	2016	forest	gITS7ngs/ITS4ngsUni	21.6	1418	5.2	1.4	958773	0	84
2337	378	GF04009795S	topsoil	21.612	101.574	China	Asia	2015	2015	forest	gITS7ngs/ITS4ngsUni	21.6	1418	5.2	5	45143	0	18
2339	378	GF04009796S	topsoil	27.12	100.17	China	Asia	2017	2017	forest	gITS7ngs/ITS4ngsUni	1.2	1179	NA	NA	625402	0	1
2340	378	GF04009798S	topsoil	27.12	100.17	China	Asia	2014	2014	forest	gITS7ngs/ITS4ngsUni	1.2	1179	NA	NA	2066718	0	2
2341	378	GF04009797S	topsoil	27.12	100.17	China	Asia	2014	2014	forest	gITS7ngs/ITS4ngsUni	1.2	1179	NA	NA	1597672	0	2
2342	163	GF05016004S	topsoil	50.3514	18.2691	Poland	Europe	2018	2018	anthropogenic	ITS3/ITS4	9.2	660	6.3	11.7	301027	0	1
2346	528	GF03007375S	rhizosphere soil	37.0366	-2.96982	Spain	Europe	2013	2013	shrubland	ITS86F/ITS4	9.1	523	6.8	5.3	131595	0	160
2348	378	GF04011054S	topsoil	21.61	101.57	China	Asia	2017	2017	forest	gITS7ngs/ITS4ngsUni	21.6	1418	5.2	1.4	565395	0	103
2351	378	GF04009800S	topsoil	21.61	101.57	China	Asia	2016	2016	forest	gITS7ngs/ITS4ngsUni	21.6	1418	5.2	1.4	1236647	0	300
2369	641	GF02000401S	soil	-33.346	145.748	Australia	Australia	2003	2015	forest	fITS7/ITS4	18	381	7	1	21393	0	1
2371	378	GF04009804S	topsoil	27.12	100.17	China	Asia	2014	2014	forest	gITS7ngs/ITS4ngsUni	1.2	1179	NA	NA	1405242	0	1
2383	51	GF05025661S	soil	-33.3768	27.3067	South Africa	Africa	2017	2018	forest	ITS1F/ITS4	19.9	692	6	4.2	35901	0	1
2384	378	GF04010362S	topsoil	27.12	100.17	China	Asia	2014	2014	forest	gITS7ngs/ITS4ngsUni	1.2	1179	NA	NA	675805	0	1
2386	541	GF03006624S	sediment	-21.9328	166.075	New Caledonia:Grand Recif de Oatope	Australia	2016	2016	mangrove	ITS1F/ITS4 then fITS9/ITS4	23.3	1026	5.7	7.8	770858	0	1
2388	378	GF04009808S	topsoil	24.53	101.02	China	Asia	2014	2014	forest	gITS7ngs/ITS4ngsUni	12.9	1557	5.4	11.3	837644	0	1
2389	378	GF04009809S	topsoil	21.61	101.57	China	Asia	2017	2017	forest	gITS7ngs/ITS4ngsUni	21.6	1418	5.2	1.4	1155194	0	286
2403	378	GF04009821S	topsoil	21.61	101.57	China	Asia	2017	2017	forest	gITS7ngs/ITS4ngsUni	21.6	1418	5.2	1.4	370128	0	2
2407	378	GF04009819S	topsoil	24.53	101.02	China	Asia	2017	2017	forest	gITS7ngs/ITS4ngsUni	12.9	1557	5.4	11.3	435060	0	1
2409	378	GF04009820S	topsoil	24.53	101.02	China	Asia	2017	2017	forest	gITS7ngs/ITS4ngsUni	12.9	1557	5.4	11.3	767602	0	1
2421	378	GF04009828S	topsoil	21.61	101.57	China	Asia	2017	2017	forest	gITS7ngs/ITS4ngsUni	21.6	1418	5.2	1.4	605276	0	128
2422	378	GF04009824S	topsoil	21.61	101.57	China	Asia	2017	2017	forest	gITS7ngs/ITS4ngsUni	21.6	1418	5.2	1.4	584561	0	2128
2423	378	GF04009825S	topsoil	27.12	100.17	China	Asia	2014	2014	forest	gITS7ngs/ITS4ngsUni	1.2	1179	NA	NA	427445	0	1
2424	378	GF04009826S	topsoil	21.61	101.57	China	Asia	2017	2017	forest	gITS7ngs/ITS4ngsUni	21.6	1418	5.2	1.4	1167008	0	23
2425	378	GF04009827S	topsoil	21.61	101.57	China	Asia	2017	2017	forest	gITS7ngs/ITS4ngsUni	21.6	1418	5.2	1.4	1244135	0	111
2442	378	GF04009830S	topsoil	21.61	101.57	China	Asia	2016	2016	forest	gITS7ngs/ITS4ngsUni	21.6	1418	5.2	1.4	1091458	0	172
2446	378	GF04009831S	topsoil	27.12	100.17	China	Asia	2017	2017	forest	gITS7ngs/ITS4ngsUni	1.2	1179	NA	NA	1147870	0	1
2451	843	GF01000290S	soil	41.4199	-74.0093	USA	North America	2013	2013	forest	fITS7/ITS4	10.5	1413	5.3	34.8	182180	0	1
2454	664	GF01018342S	soil	-23.7571	-64.8503	Argentina	South America	2011	2013	forest	fITS7/ITS4	20.2	752	5.9	1.5	139156	0	26
2455	664	GF01018343S	soil	-23.7522	-64.851	Argentina	South America	2011	2013	forest	fITS7/ITS4	20.2	752	5.8	3.7	55930	0	35
2458	51	GF05025216S	soil	0.141222	35.4669	Kenya	Africa	2017	2018	forest	ITS1F/ITS4	15.1	1164	5.7	10.9	42376	0	4
2459	1	GF05031770S	soil	37.0736	-7.78952	Portugal	Europe	2018	2018	woodland	ITS9MUNngs/ITS4ngsUni	18	581	7.4	4	7395	0	13
2462	137	GF05018438S	soil	30.5955	112.299	China	Asia	2018	2018	forest	ITS3/ITS4	17.3	1041	6.5	5.4	73785	0	6
2469	378	GF04011540S	topsoil	21.61	101.57	China	Asia	2016	2016	forest	gITS7ngs/ITS4ngsUni	21.6	1418	5.2	1.4	407435	0	210
2479	665	GF01018226S	soil	10.8484	-85.6134	Costa Rica	North America	2013	2013	forest	ITS1F/ITS2	25.2	2184	5.8	4.7	76871	0	44
2482	378	GF04010207S	topsoil	21.61	101.57	China	Asia	2017	2017	forest	gITS7ngs/ITS4ngsUni	21.6	1418	5.2	1.4	833049	0	87
2485	387	GF04007527S	root	33.3087	-97.6064	USA	North America	2015	2015	grassland	fITS7/ITS4	18	935	6.5	9.6	60646	0	2
2493	378	GF04012309S	topsoil	27.12	100.17	China	Asia	2014	2014	forest	gITS7ngs/ITS4ngsUni	1.2	1179	NA	NA	672238	0	1
2499	422	GF04004752S	soil	29.6072	102.076	China	Asia	2014	2014	forest	ITS3_KYO2/ITS4	11.3	731	6.3	13.9	41851	0	12
2505	378	GF04009844S	topsoil	27.12	100.17	China	Asia	2014	2014	forest	gITS7ngs/ITS4ngsUni	1.2	1179	NA	NA	212986	0	1
2506	251	GF05009225S	soil	43.8616	120.728	China	Asia	2018	2018	grassland	ITS1F/ITS2	7.5	368	8.1	3	29257	0	1
2516	665	GF01018227S	soil	10.8484	-85.6134	Costa Rica	North America	2013	2013	forest	ITS1F/ITS2	25.2	2184	5.8	4.7	77843	0	121
2533	246	GF05009726S	soil	46.166	7.15	Switzerland	Europe	2014	2014	forest	ITS3/ITS4	8.9	758	6.1	9.7	51912	0	1
2538	378	GF04011677S	topsoil	24.53	101.02	China	Asia	2014	2014	forest	gITS7ngs/ITS4ngsUni	12.9	1557	5.4	11.3	1188253	0	3
2542	378	GF04009832S	topsoil	27.12	100.17	China	Asia	2014	2014	forest	gITS7ngs/ITS4ngsUni	1.2	1179	NA	NA	1145744	0	1
2551	378	GF04009865S	topsoil	21.61	101.57	China	Asia	2016	2016	forest	gITS7ngs/ITS4ngsUni	21.6	1418	5.2	1.4	1280255	0	333
2552	378	GF04009857S	topsoil	21.61	101.57	China	Asia	2017	2017	forest	gITS7ngs/ITS4ngsUni	21.6	1418	5.2	1.4	531390	0	305
2553	378	GF04009858S	topsoil	21.61	101.57	China	Asia	2017	2017	forest	gITS7ngs/ITS4ngsUni	21.6	1418	5.2	1.4	873118	0	1184
2554	378	GF04009879S	topsoil	21.61	101.57	China	Asia	2017	2017	forest	gITS7ngs/ITS4ngsUni	21.6	1418	5.2	1.4	685989	0	129
2555	378	GF04009867S	topsoil	21.61	101.57	China	Asia	2016	2016	forest	gITS7ngs/ITS4ngsUni	21.6	1418	5.2	1.4	1046561	0	63
2556	378	GF04009882S	topsoil	21.61	101.57	China	Asia	2017	2017	forest	gITS7ngs/ITS4ngsUni	21.6	1418	5.2	1.4	587373	0	18
2557	378	GF04009877S	topsoil	21.61	101.57	China	Asia	2017	2017	forest	gITS7ngs/ITS4ngsUni	21.6	1418	5.2	1.4	651590	0	351
2558	378	GF04009869S	topsoil	21.61	101.57	China	Asia	2017	2017	forest	gITS7ngs/ITS4ngsUni	21.6	1418	5.2	1.4	1113559	0	464
2559	378	GF04009881S	topsoil	21.61	101.57	China	Asia	2017	2017	forest	gITS7ngs/ITS4ngsUni	21.6	1418	5.2	1.4	655201	0	169
2561	378	GF04009885S	topsoil	21.61	101.57	China	Asia	2017	2017	forest	gITS7ngs/ITS4ngsUni	21.6	1418	5.2	1.4	607879	0	126
2562	378	GF04009875S	topsoil	21.61	101.57	China	Asia	2016	2016	forest	gITS7ngs/ITS4ngsUni	21.6	1418	5.2	1.4	599812	0	123
2563	378	GF04009871S	topsoil	21.61	101.57	China	Asia	2017	2017	forest	gITS7ngs/ITS4ngsUni	21.6	1418	5.2	1.4	486439	0	59
2564	378	GF04009873S	topsoil	21.61	101.57	China	Asia	2017	2017	forest	gITS7ngs/ITS4ngsUni	21.6	1418	5.2	1.4	1009129	0	618
2565	378	GF04009855S	topsoil	21.61	101.57	China	Asia	2017	2017	forest	gITS7ngs/ITS4ngsUni	21.6	1418	5.2	1.4	1537554	0	318
2566	378	GF04009861S	topsoil	21.61	101.57	China	Asia	2017	2017	forest	gITS7ngs/ITS4ngsUni	21.6	1418	5.2	1.4	833601	0	557
2567	378	GF04009878S	topsoil	21.61	101.57	China	Asia	2017	2017	forest	gITS7ngs/ITS4ngsUni	21.6	1418	5.2	1.4	450199	0	19
2568	378	GF04009862S	topsoil	21.61	101.57	China	Asia	2016	2016	forest	gITS7ngs/ITS4ngsUni	21.6	1418	5.2	1.4	880857	0	1
2569	378	GF04009859S	topsoil	21.61	101.57	China	Asia	2017	2017	forest	gITS7ngs/ITS4ngsUni	21.6	1418	5.2	1.4	450448	0	1
2570	378	GF04009856S	topsoil	21.61	101.57	China	Asia	2017	2017	forest	gITS7ngs/ITS4ngsUni	21.6	1418	5.2	1.4	702220	0	76
2571	378	GF04009866S	topsoil	21.61	101.57	China	Asia	2017	2017	forest	gITS7ngs/ITS4ngsUni	21.6	1418	5.2	1.4	441862	0	81
2572	378	GF04009863S	topsoil	21.61	101.57	China	Asia	2017	2017	forest	gITS7ngs/ITS4ngsUni	21.6	1418	5.2	1.4	419368	0	108
2573	378	GF04009864S	topsoil	21.61	101.57	China	Asia	2016	2016	forest	gITS7ngs/ITS4ngsUni	21.6	1418	5.2	1.4	601037	0	77
2574	378	GF04009238S	topsoil	21.61	101.57	China	Asia	2017	2017	forest	gITS7ngs/ITS4ngsUni	21.6	1418	5.2	1.4	466685	0	779
2575	378	GF04009883S	topsoil	21.61	101.57	China	Asia	2016	2016	forest	gITS7ngs/ITS4ngsUni	21.6	1418	5.2	1.4	1398959	0	61
2577	378	GF04009880S	topsoil	21.61	101.57	China	Asia	2017	2017	forest	gITS7ngs/ITS4ngsUni	21.6	1418	5.2	1.4	728268	0	35
2578	378	GF04009876S	topsoil	21.61	101.57	China	Asia	2017	2017	forest	gITS7ngs/ITS4ngsUni	21.6	1418	5.2	1.4	310900	0	375
2579	378	GF04009884S	topsoil	27.12	100.17	China	Asia	2014	2014	forest	gITS7ngs/ITS4ngsUni	1.2	1179	NA	NA	787282	0	12
2581	378	GF04009874S	topsoil	21.61	101.57	China	Asia	2017	2017	forest	gITS7ngs/ITS4ngsUni	21.6	1418	5.2	1.4	577426	0	235
2582	378	GF04009870S	topsoil	21.61	101.57	China	Asia	2017	2017	forest	gITS7ngs/ITS4ngsUni	21.6	1418	5.2	1.4	817491	0	361
2583	378	GF04009250S	topsoil	21.61	101.57	China	Asia	2017	2017	forest	gITS7ngs/ITS4ngsUni	21.6	1418	5.2	1.4	319111	0	1
2584	378	GF04009860S	topsoil	21.61	101.57	China	Asia	2017	2017	forest	gITS7ngs/ITS4ngsUni	21.6	1418	5.2	1.4	1241712	0	38
2585	378	GF04009854S	topsoil	21.61	101.57	China	Asia	2017	2017	forest	gITS7ngs/ITS4ngsUni	21.6	1418	5.2	1.4	1350763	0	391
2588	378	GF04009886S	topsoil	21.612	101.574	China	Asia	2015	2015	forest	gITS7ngs/ITS4ngsUni	21.6	1418	5.2	5	67442	0	18
2597	659	GF01018960S	soil	35.4167	99.3833	China	Asia	2011	2011	grassland	ITS3/ITS4	-2.6	296	7.6	3.7	61321	0	10
2598	335	GF05000001S	root	8.73839	-82.9491	Costa Rica	North America	2011	2011	cropland	5.8S/ITS4	20.4	4146	5.6	11.4	436081	0	256
2599	378	GF04009889S	topsoil	24.53	101.02	China	Asia	2017	2017	forest	gITS7ngs/ITS4ngsUni	12.9	1557	5.4	11.3	1102434	0	1
2605	101	GF05021750S	soil	32.859	110.012	China	Asia	2015	2015	shrubland	ITS1F/ITS2 + ITS3/ITS4	15.9	679	6.5	12.2	804687	0	36
2615	378	GF04010057S	topsoil	21.61	101.57	China	Asia	2017	2017	forest	gITS7ngs/ITS4ngsUni	21.6	1418	5.2	1.4	303035	0	52
2618	607	GF02006383S	soil	29.127	117.91	China	Asia	2011	2011	forest	ITS1F/ITS4	17.9	1968	5.9	3.7	3451	0	4
2629	378	GF04009894S	topsoil	27.12	100.17	China	Asia	2017	2017	forest	gITS7ngs/ITS4ngsUni	1.2	1179	NA	NA	1068592	0	2
2637	378	GF04009899S	topsoil	21.61	101.57	China	Asia	2016	2016	forest	gITS7ngs/ITS4ngsUni	21.6	1418	5.2	1.4	622760	0	300
2638	378	GF04009898S	topsoil	21.61	101.57	China	Asia	2016	2016	forest	gITS7ngs/ITS4ngsUni	21.6	1418	5.2	1.4	480501	0	304
2639	378	GF04009897S	topsoil	21.612	101.574	China	Asia	2015	2015	forest	gITS7ngs/ITS4ngsUni	21.6	1418	5.2	5	37215	0	16
2640	378	GF04009896S	topsoil	21.61	101.57	China	Asia	2017	2017	forest	gITS7ngs/ITS4ngsUni	21.6	1418	5.2	1.4	308903	0	220
2641	378	GF04009895S	topsoil	21.61	101.57	China	Asia	2016	2016	forest	gITS7ngs/ITS4ngsUni	21.6	1418	5.2	1.4	323548	0	57
2646	378	GF04010681S	topsoil	27.12	100.17	China	Asia	2017	2017	forest	gITS7ngs/ITS4ngsUni	1.2	1179	NA	NA	1167436	0	1
2650	607	GF02006384S	soil	29.124	117.908	China	Asia	2011	2011	forest	ITS1F/ITS4	18.4	1725	5.7	11.9	3822	0	2
2653	101	GF05021741S	soil	37.625	107.562	China	Asia	2015	2015	shrubland	ITS1F/ITS2 + ITS3/ITS4	9.2	311	8.4	0.8	341666	0	4
2655	378	GF04011732S	topsoil	24.533	101.016	China	Asia	2015	2015	forest	gITS7ngs/ITS4ngsUni	13	1546	5.4	10.6	66166	0	1
2659	378	GF04009901S	topsoil	27.12	100.17	China	Asia	2014	2014	forest	gITS7ngs/ITS4ngsUni	1.2	1179	NA	NA	1594468	0	2
2663	277	GF05005096S	soil	26.47	109.38	China	Asia	2018	2018	forest	ITS1F/ITS2	15.8	1638	5.8	13.5	42902	0	1
2674	425	GF04004614S	soil	31.8661	114.087	China	Asia	2017	2017	forest	ITS1F/ITS2	15.3	1016	6.3	14.6	70884	0	2
2685	277	GF05005119S	soil	26.47	109.38	China	Asia	2018	2018	forest	ITS1F/ITS2	15.8	1638	5.8	13.5	55582	0	1
2687	51	GF05024975S	soil	9.8414	2.715	Benin	Africa	2017	2018	shrubland	ITS1F/ITS4	26.4	1165	6	7.3	41453	0	13
2688	378	GF04010419S	topsoil	27.12	100.17	China	Asia	2017	2017	forest	gITS7ngs/ITS4ngsUni	1.2	1179	NA	NA	1682121	0	3
2692	378	GF04009984S	topsoil	21.61	101.57	China	Asia	2016	2016	forest	gITS7ngs/ITS4ngsUni	21.6	1418	5.2	1.4	785325	0	218
2693	378	GF04012264S	topsoil	21.612	101.574	China	Asia	2015	2015	forest	gITS7ngs/ITS4ngsUni	21.6	1418	5.2	5	38358	0	6
2703	378	GF04009357S	topsoil	27.12	100.17	China	Asia	2014	2014	forest	gITS7ngs/ITS4ngsUni	1.2	1179	NA	NA	1047208	0	1
2704	378	GF04009906S	topsoil	21.61	101.57	China	Asia	2017	2017	forest	gITS7ngs/ITS4ngsUni	21.6	1418	5.2	1.4	205504	0	33
2705	378	GF04009907S	topsoil	21.61	101.57	China	Asia	2017	2017	forest	gITS7ngs/ITS4ngsUni	21.6	1418	5.2	1.4	215160	0	38
2715	378	GF04009908S	topsoil	24.53	101.02	China	Asia	2017	2017	forest	gITS7ngs/ITS4ngsUni	12.9	1557	5.4	11.3	928013	0	3
2719	432	GF04003816S	soil	34.3159	-106.696	USA	North America	2013	2013	desert	5.8S_Fun/ITS4_Fun	14.5	297	7.9	0	68209	0	17
2721	378	GF04009311S	topsoil	27.12	100.17	China	Asia	2014	2014	forest	gITS7ngs/ITS4ngsUni	1.2	1179	NA	NA	914487	0	2
2730	378	GF04009913S	topsoil	27.12	100.17	China	Asia	2014	2014	forest	gITS7ngs/ITS4ngsUni	1.2	1179	NA	NA	1160522	0	1
2740	821	GF01004733S	soil	37.7267	-1.7846	Spain	Europe	2010	2010	shrubland	fITS7/ITS4	16.6	272	7.8	0.4	81237	0	13
2744	821	GF01004731S	soil	34.4309	-2.1926	Morocco	Africa	2010	2010	desert	fITS7/ITS4	15.8	305	7.9	0	27530	0	6
2751	641	GF02000403S	soil	39.5387	-1.80229	Spain	Europe	2003	2015	shrubland	fITS7/ITS4	13.5	480	7.6	2.6	111230	0	6
2752	378	GF04009915S	topsoil	21.61	101.57	China	Asia	2017	2017	forest	gITS7ngs/ITS4ngsUni	21.6	1418	5.2	1.4	1152411	0	259
2754	378	GF04009917S	topsoil	21.61	101.57	China	Asia	2017	2017	forest	gITS7ngs/ITS4ngsUni	21.6	1418	5.2	1.4	811966	0	143
2757	821	GF01004736S	soil	38.5886	-1.19948	Spain	Europe	2006	2006	shrubland	fITS7/ITS4	13.9	399	7.6	2.9	59966	0	31
2758	821	GF01004734S	soil	39.0482	-2.2306	Spain	Europe	2010	2010	shrubland	fITS7/ITS4	14.6	437	7.9	1.1	73909	0	1011
2760	821	GF01004730S	soil	-29.3114	-71.2449	Chile	South America	2009	2009	shrubland	fITS7/ITS4	19.4	57	7.5	1.9	64577	0	244
2762	821	GF01004732S	soil	33.0525	-2.42259	Morocco	Africa	2008	2008	desert	fITS7/ITS4	16.6	191	7.9	0	82571	0	64
2765	821	GF01004735S	soil	39.992	-3.61895	Spain	Europe	2006	2006	shrubland	fITS7/ITS4	15.7	424	7.4	1.2	106287	0	288
2770	378	GF04009916S	topsoil	21.61	101.57	China	Asia	2017	2017	forest	gITS7ngs/ITS4ngsUni	21.6	1418	5.2	1.4	1217129	0	291
2771	528	GF03007357S	soil	36.9657	-3.3389	Spain	Europe	2013	2013	shrubland	ITS86F/ITS4	7.4	585	7	4.9	179128	0	24
2775	835	GF01001002S	soil	-33.6598	150.265	Australia	Australia	2014	2014	cropland	ITS1F/ITS4	11.4	1178	5.3	0.7	227361	0	1
2778	378	GF04009919S	topsoil	24.53	101.02	China	Asia	2014	2014	forest	gITS7ngs/ITS4ngsUni	12.9	1557	5.4	11.3	559814	0	2
2792	378	GF04010480S	topsoil	27.12	100.17	China	Asia	2014	2014	forest	gITS7ngs/ITS4ngsUni	1.2	1179	NA	NA	958122	0	1
2804	99	GF05022024S	air	46.34	-63.17	Canada:Prince Edward Island	North America	2010	2010	cropland	ITS5/ITS4	5.7	1196	4.9	16.3	81675	0	2
2807	91	GF05022566S	soil	42.5385	-76.4973	USA	North America	2014	2014	grassland	ITS1F/58A2R	9.2	1039	6.3	17.8	14952	0	23
2809	378	GF04009927S	topsoil	24.53	101.02	China	Asia	2014	2014	forest	gITS7ngs/ITS4ngsUni	12.9	1557	5.4	11.3	403969	0	2
2811	528	GF03007439S	rhizosphere soil	36.9659	-3.33887	Spain	Europe	2014	2014	shrubland	ITS86F/ITS4	7.4	585	6.9	3.9	210950	0	23
2818	378	GF04009141S	topsoil	27.12	100.17	China	Asia	2014	2014	forest	gITS7ngs/ITS4ngsUni	1.2	1179	NA	NA	1949967	0	1
2831	378	GF04009932S	topsoil	24.53	101.02	China	Asia	2014	2014	forest	gITS7ngs/ITS4ngsUni	12.9	1557	5.4	11.3	691128	0	3
2832	378	GF04009930S	topsoil	24.53	101.02	China	Asia	2014	2014	forest	gITS7ngs/ITS4ngsUni	12.9	1557	5.4	11.3	1460422	0	65
2833	378	GF04009931S	topsoil	24.53	101.02	China	Asia	2014	2014	forest	gITS7ngs/ITS4ngsUni	12.9	1557	5.4	11.3	1353088	0	48
2841	51	GF05025311S	soil	-25.8292	32.2686	Mozambique	Africa	2017	2018	grassland	ITS1F/ITS4	22.8	789	6.2	0	27540	0	9
2853	641	GF02000485S	soil	33.5216	9.97436	Tunisia	Africa	2003	2015	grassland	fITS7/ITS4	18.8	190	8.1	0	147960	0	38
2861	137	GF05018429S	soil	30.0816	108.33	China	Asia	2018	2018	forest	ITS3/ITS4	14.3	1009	6.2	11.3	70546	0	1
2872	378	GF04011006S	topsoil	21.612	101.574	China	Asia	2015	2015	forest	gITS7ngs/ITS4ngsUni	21.6	1418	5.2	5	102430	0	10
2879	395	GF04006801S	sediment	6.45789	99.8236	NA	Asia	2018	2018	aquatic	ITS1F/ITS2	27.7	2319	NA	NA	12266	0	3
2889	51	GF05025746S	soil	-16.0334	26.6667	Zambia	Africa	2017	2018	grassland	ITS1F/ITS4	21.5	781	6.4	0	32527	0	14
2893	378	GF04009948S	topsoil	24.53	101.02	China	Asia	2017	2017	forest	gITS7ngs/ITS4ngsUni	12.9	1557	5.4	11.3	889123	0	1
2897	821	GF01004801S	soil	-31.1998	-71.5854	Chile	South America	2007	2007	shrubland	fITS7/ITS4	16.2	184	6.7	0.9	90310	0	148
2903	387	GF04007530S	root	33.3079	-97.6054	USA	North America	2015	2015	grassland	fITS7/ITS4	18.1	935	6.8	10.6	27344	0	1
2908	378	GF04010755S	topsoil	21.61	101.57	China	Asia	2016	2016	forest	gITS7ngs/ITS4ngsUni	21.6	1418	5.2	1.4	531306	0	127
2909	574	GF03003382S	soil	50.5083	3.5325	Belgium	Europe	2015	2015	cropland	ITS3ngs mix/ITS4ngs	10.7	758	6.3	3.2	114697	0	2
2911	378	GF04009277S	topsoil	24.53	101.02	China	Asia	2017	2017	forest	gITS7ngs/ITS4ngsUni	12.9	1557	5.4	11.3	1493357	0	9
2912	51	GF05025504S	soil	-18.8398	13.1967	Namibia	Africa	2017	2018	grassland	ITS1F/ITS4	23.7	67	8.7	0	52368	0	95
2917	378	GF04009958S	topsoil	21.61	101.57	China	Asia	2016	2016	forest	gITS7ngs/ITS4ngsUni	21.6	1418	5.2	1.4	245164	0	537
2922	378	GF04009960S	topsoil	27.12	100.17	China	Asia	2017	2017	forest	gITS7ngs/ITS4ngsUni	1.2	1179	NA	NA	739429	0	1
2925	378	GF04009961S	topsoil	21.61	101.57	China	Asia	2017	2017	forest	gITS7ngs/ITS4ngsUni	21.6	1418	5.2	1.4	442761	0	110
2943	541	GF03006625S	sediment	-21.9328	166.075	New Caledonia:Grand Recif de Oatope	Australia	2016	2016	mangrove	ITS1F/ITS4 then fITS9/ITS4	23.3	1026	5.7	7.8	395074	0	3779
2946	378	GF04009967S	topsoil	24.53	101.02	China	Asia	2014	2014	forest	gITS7ngs/ITS4ngsUni	12.9	1557	5.4	11.3	1028170	0	1
2957	378	GF04009968S	topsoil	21.612	101.574	China	Asia	2015	2015	forest	gITS7ngs/ITS4ngsUni	21.6	1418	5.2	5	55076	0	8
2976	378	GF04009972S	topsoil	27.12	100.17	China	Asia	2014	2014	forest	gITS7ngs/ITS4ngsUni	1.2	1179	NA	NA	1077920	0	3
2977	51	GF05025326S	soil	-21.1918	34.6242	Mozambique	Africa	2017	2018	forest	ITS1F/ITS4	24.5	854	6.5	1.8	16596	0	8
3008	51	GF05025570S	soil	-25.085	28.2931	South Africa	Africa	2017	2018	shrubland	ITS1F/ITS4	19.4	612	6.6	1.2	55587	0	5
3021	378	GF04009979S	topsoil	21.612	101.574	China	Asia	2015	2015	forest	gITS7ngs/ITS4ngsUni	21.6	1418	5.2	5	54887	0	8
3028	378	GF04009546S	topsoil	27.12	100.17	China	Asia	2017	2017	forest	gITS7ngs/ITS4ngsUni	1.2	1179	NA	NA	614546	0	1
3033	228	GF05010861S	shoot	1.20642	103.758	NA	Asia	2018	2018	mangrove	ITS1F/ITS2	26.9	2246	5.6	28.9	34221	0	317
3035	378	GF04010421S	topsoil	27.12	100.17	China	Asia	2014	2014	forest	gITS7ngs/ITS4ngsUni	1.2	1179	NA	NA	819069	0	15
3038	251	GF05009140S	soil	41.4405	111.134	China	Asia	2018	2018	grassland	ITS1F/ITS2	3.6	346	8.3	0.6	32986	0	2
3044	378	GF04010849S	topsoil	21.61	101.57	China	Asia	2017	2017	forest	gITS7ngs/ITS4ngsUni	21.6	1418	5.2	1.4	522781	0	34
3046	378	GF04009986S	topsoil	24.53	101.02	China	Asia	2014	2014	forest	gITS7ngs/ITS4ngsUni	12.9	1557	5.4	11.3	172845	0	1
3057	378	GF04009990S	topsoil	21.61	101.57	China	Asia	2017	2017	forest	gITS7ngs/ITS4ngsUni	21.6	1418	5.2	1.4	159888	0	1
3060	51	GF05025500S	soil	-17.5074	12.4611	Namibia	Africa	2017	2018	grassland	ITS1F/ITS4	25.3	108	8.4	0	91816	0	45
3064	503	GF03008841S	soil	-20.5556	-41.0831	Brazil	South America	2016	2016	cropland	ITS1F/ITS2	19.8	1196	5.3	4.1	52400	0	15
3066	378	GF04012741S	topsoil	27.12	100.17	China	Asia	2014	2014	forest	gITS7ngs/ITS4ngsUni	1.2	1179	NA	NA	212446	0	1
3077	51	GF05025762S	soil	-17.0503	27	Zambia	Africa	2017	2018	grassland	ITS1F/ITS4	19.6	915	5.9	0	42480	0	75
3080	378	GF04009997S	topsoil	27.12	100.17	China	Asia	2014	2014	forest	gITS7ngs/ITS4ngsUni	1.2	1179	NA	NA	678182	0	2
3082	51	GF05025100S	soil	10.0818	-5.4114	Ivory Coast	Africa	2017	2018	shrubland	ITS1F/ITS4	26.9	1067	6.3	9.3	29042	0	52
3085	378	GF04011511S	topsoil	21.61	101.57	China	Asia	2017	2017	forest	gITS7ngs/ITS4ngsUni	21.6	1418	5.2	1.4	473393	0	80
3086	378	GF04012123S	topsoil	27.12	100.17	China	Asia	2017	2017	forest	gITS7ngs/ITS4ngsUni	1.2	1179	NA	NA	601894	0	1
3099	137	GF05018426S	soil	29.4344	107.25	China	Asia	2018	2018	forest	ITS3/ITS4	14.3	1526	5.9	12.8	72877	0	48
3100	137	GF05018471S	soil	38.1432	113.523	China	Asia	2018	2018	forest	ITS3/ITS4	8	764	7.3	8.4	51304	0	6
3101	137	GF05018447S	soil	29.2332	105.25	China	Asia	2018	2018	forest	ITS3/ITS4	18.1	1089	6.3	7	66539	0	1
3102	137	GF05018466S	soil	38.2549	113.523	China	Asia	2018	2018	forest	ITS3/ITS4	8.2	632	7.2	9.3	66088	0	75
3103	137	GF05018455S	soil	29.5325	102.546	China	Asia	2018	2018	forest	ITS3/ITS4	13.3	972	6.4	11.3	57780	0	63
3104	137	GF05018439S	soil	30.5852	112.509	China	Asia	2018	2018	forest	ITS3/ITS4	17.3	1095	6.7	6.4	71342	0	16
3107	659	GF01018961S	soil	33.2667	96.35	China	Asia	2011	2011	grassland	ITS3/ITS4	-1	296	7.4	4.1	43591	0	4
3108	378	GF04010000S	topsoil	21.61	101.57	China	Asia	2016	2016	forest	gITS7ngs/ITS4ngsUni	21.6	1418	5.2	1.4	304741	0	47
3112	378	GF04009887S	topsoil	24.53	101.02	China	Asia	2014	2014	forest	gITS7ngs/ITS4ngsUni	12.9	1557	5.4	11.3	462546	0	1
3117	597	GF03000154S	air	61.0086	25.6653	Finland	Europe	2019	2019	anthropogenic	ITS_S2F + ITS3 mixed 1:1/ITS4	4.5	621	5.3	17.8	149764	0	25
3123	731	GF01010901S	root + rhizosphere soil	52.1917	5.91222	Netherlands	Europe	2014	2014	grassland	fITS9/ITS4	9.8	782	4.5	20.7	21354	0	12
3126	101	GF05021732S	soil	35.153	108.782	China	Asia	2015	2015	shrubland	ITS1F/ITS2 + ITS3/ITS4	11.1	495	7.7	3.5	248302	0	21
3135	51	GF05025646S	soil	-30.5096	29.5581	South Africa	Africa	2017	2018	shrubland	ITS1F/ITS4	13.3	792	5.9	1	64906	0	1
3142	378	GF04012733S	topsoil	21.612	101.574	China	Asia	2015	2015	forest	gITS7ngs/ITS4ngsUni	21.6	1418	5.2	5	66089	0	13
3152	423	GF04004651S	soil	28.2194	116.838	China	Asia	2017	2017	cropland	ITS1F/ITS2	19.2	1761	5.4	12.4	69270	0	1
3156	378	GF04010007S	topsoil	21.612	101.574	China	Asia	2015	2015	forest	gITS7ngs/ITS4ngsUni	21.6	1418	5.2	5	57164	0	13
3161	378	GF04010009S	topsoil	24.53	101.02	China	Asia	2014	2014	forest	gITS7ngs/ITS4ngsUni	12.9	1557	5.4	11.3	337310	0	1
3162	378	GF04010026S	topsoil	24.53	101.02	China	Asia	2017	2017	forest	gITS7ngs/ITS4ngsUni	12.9	1557	5.4	11.3	861616	0	1
3167	378	GF04010011S	topsoil	21.61	101.57	China	Asia	2016	2016	forest	gITS7ngs/ITS4ngsUni	21.6	1418	5.2	1.4	512426	0	227
3168	378	GF04009352S	topsoil	24.53	101.02	China	Asia	2017	2017	forest	gITS7ngs/ITS4ngsUni	12.9	1557	5.4	11.3	976229	0	5
3172	378	GF04010777S	topsoil	21.61	101.57	China	Asia	2017	2017	forest	gITS7ngs/ITS4ngsUni	21.6	1418	5.2	1.4	500911	0	202
3173	378	GF04010012S	topsoil	21.61	101.57	China	Asia	2017	2017	forest	gITS7ngs/ITS4ngsUni	21.6	1418	5.2	1.4	239129	0	12
3179	378	GF04010014S	topsoil	21.612	101.574	China	Asia	2015	2015	forest	gITS7ngs/ITS4ngsUni	21.6	1418	5.2	5	37262	0	8
3185	378	GF04010015S	topsoil	27.12	100.17	China	Asia	2014	2014	forest	gITS7ngs/ITS4ngsUni	1.2	1179	NA	NA	428724	0	29
3186	378	GF04009839S	topsoil	21.61	101.57	China	Asia	2017	2017	forest	gITS7ngs/ITS4ngsUni	21.6	1418	5.2	1.4	827916	0	423
3187	378	GF04010927S	topsoil	21.61	101.57	China	Asia	2017	2017	forest	gITS7ngs/ITS4ngsUni	21.6	1418	5.2	1.4	1062434	0	761
3191	378	GF04010018S	topsoil	24.53	101.02	China	Asia	2014	2014	forest	gITS7ngs/ITS4ngsUni	12.9	1557	5.4	11.3	1131411	0	4
3201	378	GF04010019S	topsoil	24.53	101.02	China	Asia	2014	2014	forest	gITS7ngs/ITS4ngsUni	12.9	1557	5.4	11.3	1134225	0	1
3208	378	GF04011987S	topsoil	27.12	100.17	China	Asia	2017	2017	forest	gITS7ngs/ITS4ngsUni	1.2	1179	NA	NA	625901	0	3
3212	378	GF04010403S	topsoil	21.61	101.57	China	Asia	2017	2017	forest	gITS7ngs/ITS4ngsUni	21.6	1418	5.2	1.4	1366612	0	202
3216	51	GF05025254S	soil	-0.31815	37.1483	Kenya	Africa	2017	2018	woodland	ITS1F/ITS4	16.2	1255	5.5	6.5	89492	0	22
3220	378	GF04010023S	topsoil	21.61	101.57	China	Asia	2016	2016	forest	gITS7ngs/ITS4ngsUni	21.6	1418	5.2	1.4	603889	0	212
3221	378	GF04010021S	topsoil	21.61	101.57	China	Asia	2016	2016	forest	gITS7ngs/ITS4ngsUni	21.6	1418	5.2	1.4	648211	0	27
3222	378	GF04010024S	topsoil	21.61	101.57	China	Asia	2016	2016	forest	gITS7ngs/ITS4ngsUni	21.6	1418	5.2	1.4	1219661	0	908
3223	378	GF04010022S	topsoil	21.61	101.57	China	Asia	2017	2017	forest	gITS7ngs/ITS4ngsUni	21.6	1418	5.2	1.4	736892	0	94
3224	378	GF04010025S	topsoil	21.61	101.57	China	Asia	2016	2016	forest	gITS7ngs/ITS4ngsUni	21.6	1418	5.2	1.4	789744	0	116
3237	143	GF05017513S	soil	35.0245	-111.736	USA	North America	2012	2012	woodland	fITS9/ITS4	12.5	506	6.7	10.8	134843	0	13
3251	378	GF04009952S	topsoil	24.53	101.02	China	Asia	2014	2014	forest	gITS7ngs/ITS4ngsUni	12.9	1557	5.4	11.3	794286	0	1
3268	378	GF04010031S	topsoil	21.61	101.57	China	Asia	2016	2016	forest	gITS7ngs/ITS4ngsUni	21.6	1418	5.2	1.4	50046	0	101
3269	378	GF04010032S	topsoil	21.61	101.57	China	Asia	2017	2017	forest	gITS7ngs/ITS4ngsUni	21.6	1418	5.2	1.4	366004	0	169
3270	835	GF01001041S	soil	-33.653	150.268	Australia	Australia	2014	2014	cropland	ITS1F/ITS4	11.7	1165	5.4	0.6	202011	0	2
3272	472	GF04001047S	root	19.2965	-97.0066	Mexico	North America	2016	2016	forest	ITS1F/ITS2	20	1324	5.6	2.9	70253	0	1
3276	378	GF04010033S	topsoil	27.12	100.17	China	Asia	2014	2014	forest	gITS7ngs/ITS4ngsUni	1.2	1179	NA	NA	1675946	0	2
3277	378	GF04010035S	topsoil	27.12	100.17	China	Asia	2014	2014	forest	gITS7ngs/ITS4ngsUni	1.2	1179	NA	NA	456494	0	1
3290	378	GF04010476S	topsoil	27.12	100.17	China	Asia	2014	2014	forest	gITS7ngs/ITS4ngsUni	1.2	1179	NA	NA	474921	0	1
3291	378	GF04011236S	topsoil	27.12	100.17	China	Asia	2017	2017	forest	gITS7ngs/ITS4ngsUni	1.2	1179	NA	NA	575980	0	2
3295	378	GF04011347S	topsoil	27.12	100.17	China	Asia	2014	2014	forest	gITS7ngs/ITS4ngsUni	1.2	1179	NA	NA	594100	0	1
3299	378	GF04011816S	topsoil	27.12	100.17	China	Asia	2014	2014	forest	gITS7ngs/ITS4ngsUni	1.2	1179	NA	NA	664750	0	1
3301	378	GF04010747S	topsoil	27.12	100.17	China	Asia	2017	2017	forest	gITS7ngs/ITS4ngsUni	1.2	1179	NA	NA	1842955	0	2
3303	378	GF04010039S	topsoil	21.612	101.574	China	Asia	2015	2015	forest	gITS7ngs/ITS4ngsUni	21.6	1418	5.2	5	48849	0	9
3306	607	GF02006386S	soil	29.125	117.909	China	Asia	2011	2011	forest	ITS1F/ITS4	17.9	1968	5.9	8.8	4718	0	2
3307	378	GF04010040S	topsoil	27.12	100.17	China	Asia	2014	2014	forest	gITS7ngs/ITS4ngsUni	1.2	1179	NA	NA	948289	0	2
3312	378	GF04011898S	topsoil	27.12	100.17	China	Asia	2014	2014	forest	gITS7ngs/ITS4ngsUni	1.2	1179	NA	NA	953162	0	1
3317	265	GF05006013S	soil	24.1726	108.125	China	Asia	2018	2018	forest	ITS1F/ITS2	19.9	1536	6.8	11.8	55175	0	4
3318	265	GF05006025S	soil	25.0941	108.248	China	Asia	2018	2018	forest	ITS1F/ITS2	19.1	1451	6.1	5.1	62741	0	3
3321	378	GF04010042S	topsoil	27.12	100.17	China	Asia	2014	2014	forest	gITS7ngs/ITS4ngsUni	1.2	1179	NA	NA	883341	0	2
3324	174	GF05015069S	soil	37.2429	-6.26336	Spain	Europe	2018	2018	woodland	ITS1F/ITS2	18.9	558	6.7	4.4	141246	0	19
3326	835	GF01001049S	soil	-34.0877	119.406	Australia	Australia	2013	2013	woodland	ITS1F/ITS4	16.6	480	6.9	2.3	62618	0	1
3333	378	GF04010047S	topsoil	27.12	100.17	China	Asia	2014	2014	forest	gITS7ngs/ITS4ngsUni	1.2	1179	NA	NA	848935	0	1
3335	659	GF01019126S	soil	35.1167	93.0333	China	Asia	2011	2011	grassland	ITS3/ITS4	-5.2	288	7.9	1.9	76255	0	4
3349	378	GF04009306S	topsoil	21.61	101.57	China	Asia	2017	2017	forest	gITS7ngs/ITS4ngsUni	21.6	1418	5.2	1.4	417927	0	31
3350	378	GF04010081S	topsoil	21.61	101.57	China	Asia	2017	2017	forest	gITS7ngs/ITS4ngsUni	21.6	1418	5.2	1.4	107228	0	26
3351	378	GF04010085S	topsoil	21.61	101.57	China	Asia	2016	2016	forest	gITS7ngs/ITS4ngsUni	21.6	1418	5.2	1.4	484707	0	27
3352	378	GF04010059S	topsoil	21.61	101.57	China	Asia	2017	2017	forest	gITS7ngs/ITS4ngsUni	21.6	1418	5.2	1.4	567382	0	99
3353	378	GF04010083S	topsoil	21.61	101.57	China	Asia	2016	2016	forest	gITS7ngs/ITS4ngsUni	21.6	1418	5.2	1.4	977226	0	35
3354	378	GF04010062S	topsoil	21.61	101.57	China	Asia	2016	2016	forest	gITS7ngs/ITS4ngsUni	21.6	1418	5.2	1.4	820749	0	126
3355	378	GF04010070S	topsoil	21.61	101.57	China	Asia	2017	2017	forest	gITS7ngs/ITS4ngsUni	21.6	1418	5.2	1.4	539536	0	184
3356	378	GF04010074S	topsoil	21.61	101.57	China	Asia	2017	2017	forest	gITS7ngs/ITS4ngsUni	21.6	1418	5.2	1.4	414869	0	21
3357	378	GF04010053S	topsoil	21.61	101.57	China	Asia	2017	2017	forest	gITS7ngs/ITS4ngsUni	21.6	1418	5.2	1.4	231643	0	47
3358	378	GF04010090S	topsoil	21.61	101.57	China	Asia	2016	2016	forest	gITS7ngs/ITS4ngsUni	21.6	1418	5.2	1.4	463592	0	1
3360	378	GF04010089S	topsoil	21.61	101.57	China	Asia	2017	2017	forest	gITS7ngs/ITS4ngsUni	21.6	1418	5.2	1.4	483581	0	259
3362	378	GF04010072S	topsoil	21.612	101.574	China	Asia	2015	2015	forest	gITS7ngs/ITS4ngsUni	21.6	1418	5.2	5	72432	0	10
3363	378	GF04010077S	topsoil	21.61	101.57	China	Asia	2016	2016	forest	gITS7ngs/ITS4ngsUni	21.6	1418	5.2	1.4	838255	0	494
3364	378	GF04010056S	topsoil	21.61	101.57	China	Asia	2016	2016	forest	gITS7ngs/ITS4ngsUni	21.6	1418	5.2	1.4	242402	0	717
3365	378	GF04010065S	topsoil	21.61	101.57	China	Asia	2017	2017	forest	gITS7ngs/ITS4ngsUni	21.6	1418	5.2	1.4	506681	0	4
3366	378	GF04010075S	topsoil	21.61	101.57	China	Asia	2017	2017	forest	gITS7ngs/ITS4ngsUni	21.6	1418	5.2	1.4	229394	0	192
3367	378	GF04010079S	topsoil	21.61	101.57	China	Asia	2017	2017	forest	gITS7ngs/ITS4ngsUni	21.6	1418	5.2	1.4	472629	0	45
3368	378	GF04010054S	topsoil	21.61	101.57	China	Asia	2016	2016	forest	gITS7ngs/ITS4ngsUni	21.6	1418	5.2	1.4	473588	0	40
3369	378	GF04010052S	topsoil	21.61	101.57	China	Asia	2017	2017	forest	gITS7ngs/ITS4ngsUni	21.6	1418	5.2	1.4	505229	0	2
3371	378	GF04010069S	topsoil	21.61	101.57	China	Asia	2016	2016	forest	gITS7ngs/ITS4ngsUni	21.6	1418	5.2	1.4	601045	0	135
3372	378	GF04010080S	topsoil	21.61	101.57	China	Asia	2016	2016	forest	gITS7ngs/ITS4ngsUni	21.6	1418	5.2	1.4	319089	0	1
3373	378	GF04010082S	topsoil	21.61	101.57	China	Asia	2016	2016	forest	gITS7ngs/ITS4ngsUni	21.6	1418	5.2	1.4	339564	0	3
3374	378	GF04010058S	topsoil	21.61	101.57	China	Asia	2017	2017	forest	gITS7ngs/ITS4ngsUni	21.6	1418	5.2	1.4	1068562	0	1
3375	378	GF04010086S	topsoil	21.61	101.57	China	Asia	2017	2017	forest	gITS7ngs/ITS4ngsUni	21.6	1418	5.2	1.4	589100	0	1998
3376	378	GF04010071S	topsoil	21.61	101.57	China	Asia	2017	2017	forest	gITS7ngs/ITS4ngsUni	21.6	1418	5.2	1.4	383849	0	1
3377	378	GF04010063S	topsoil	21.61	101.57	China	Asia	2017	2017	forest	gITS7ngs/ITS4ngsUni	21.6	1418	5.2	1.4	422569	0	1
3378	378	GF04010084S	topsoil	21.61	101.57	China	Asia	2017	2017	forest	gITS7ngs/ITS4ngsUni	21.6	1418	5.2	1.4	397773	0	18
3380	378	GF04010067S	topsoil	21.61	101.57	China	Asia	2017	2017	forest	gITS7ngs/ITS4ngsUni	21.6	1418	5.2	1.4	815915	0	996
3381	378	GF04010073S	topsoil	21.61	101.57	China	Asia	2017	2017	forest	gITS7ngs/ITS4ngsUni	21.6	1418	5.2	1.4	381269	0	30
3382	378	GF04010061S	topsoil	21.61	101.57	China	Asia	2017	2017	forest	gITS7ngs/ITS4ngsUni	21.6	1418	5.2	1.4	203660	0	580
3383	378	GF04010064S	topsoil	21.61	101.57	China	Asia	2016	2016	forest	gITS7ngs/ITS4ngsUni	21.6	1418	5.2	1.4	773708	0	135
3384	378	GF04010076S	topsoil	21.612	101.574	China	Asia	2015	2015	forest	gITS7ngs/ITS4ngsUni	21.6	1418	5.2	5	32368	0	31
3385	378	GF04010051S	topsoil	21.61	101.57	China	Asia	2017	2017	forest	gITS7ngs/ITS4ngsUni	21.6	1418	5.2	1.4	490435	0	91
3386	378	GF04010066S	topsoil	21.61	101.57	China	Asia	2016	2016	forest	gITS7ngs/ITS4ngsUni	21.6	1418	5.2	1.4	742971	0	2727
3387	378	GF04010055S	topsoil	21.61	101.57	China	Asia	2016	2016	forest	gITS7ngs/ITS4ngsUni	21.6	1418	5.2	1.4	711116	0	133
3388	378	GF04010078S	topsoil	21.61	101.57	China	Asia	2016	2016	forest	gITS7ngs/ITS4ngsUni	21.6	1418	5.2	1.4	994104	0	1248
3389	378	GF04010068S	topsoil	21.61	101.57	China	Asia	2016	2016	forest	gITS7ngs/ITS4ngsUni	21.6	1418	5.2	1.4	592336	0	4
3390	378	GF04010087S	topsoil	21.61	101.57	China	Asia	2017	2017	forest	gITS7ngs/ITS4ngsUni	21.6	1418	5.2	1.4	385595	0	33
3391	378	GF04010091S	topsoil	27.12	100.17	China	Asia	2014	2014	forest	gITS7ngs/ITS4ngsUni	1.2	1179	NA	NA	725124	0	1
3395	378	GF04010092S	topsoil	27.12	100.17	China	Asia	2017	2017	forest	gITS7ngs/ITS4ngsUni	1.2	1179	NA	NA	1218456	0	1
3397	378	GF04010094S	topsoil	24.53	101.02	China	Asia	2014	2014	forest	gITS7ngs/ITS4ngsUni	12.9	1557	5.4	11.3	622310	0	1
3402	378	GF04010099S	topsoil	27.12	100.17	China	Asia	2014	2014	forest	gITS7ngs/ITS4ngsUni	1.2	1179	NA	NA	946082	0	12
3416	378	GF04010449S	topsoil	27.12	100.17	China	Asia	2014	2014	forest	gITS7ngs/ITS4ngsUni	1.2	1179	NA	NA	1046106	0	51
3419	378	GF04009170S	topsoil	21.61	101.57	China	Asia	2017	2017	forest	gITS7ngs/ITS4ngsUni	21.6	1418	5.2	1.4	483829	0	3
3423	378	GF04010106S	topsoil	27.12	100.17	China	Asia	2014	2014	forest	gITS7ngs/ITS4ngsUni	1.2	1179	NA	NA	1214207	0	1
3425	378	GF04010103S	topsoil	27.12	100.17	China	Asia	2014	2014	forest	gITS7ngs/ITS4ngsUni	1.2	1179	NA	NA	799396	0	1
3427	378	GF04010108S	topsoil	21.61	101.57	China	Asia	2017	2017	forest	gITS7ngs/ITS4ngsUni	21.6	1418	5.2	1.4	262948	0	130
3428	378	GF04010109S	topsoil	21.61	101.57	China	Asia	2016	2016	forest	gITS7ngs/ITS4ngsUni	21.6	1418	5.2	1.4	174879	0	30
3430	378	GF04010110S	topsoil	27.12	100.17	China	Asia	2014	2014	forest	gITS7ngs/ITS4ngsUni	1.2	1179	NA	NA	1016537	0	1
3437	378	GF04010114S	topsoil	21.61	101.57	China	Asia	2016	2016	forest	gITS7ngs/ITS4ngsUni	21.6	1418	5.2	1.4	407471	0	59
3446	265	GF05006016S	soil	24.1726	108.125	China	Asia	2018	2018	forest	ITS1F/ITS2	19.9	1536	6.8	11.8	73566	0	3
3449	335	GF05000002S	root	8.87808	-82.9509	Costa Rica	North America	2011	2011	cropland	5.8S/ITS4	21.5	3583	5.6	5.9	418789	0	8
3451	378	GF04010116S	topsoil	24.533	101.016	China	Asia	2015	2015	forest	gITS7ngs/ITS4ngsUni	13	1546	5.4	10.6	69377	0	3
3455	664	GF01018344S	soil	-23.6966	-64.8617	Argentina	South America	2011	2013	forest	fITS7/ITS4	17.9	1025	5.9	5.4	50301	0	3
3460	378	GF04013190S	topsoil	21.61	101.57	China	Asia	2017	2017	forest	gITS7ngs/ITS4ngsUni	21.6	1418	5.2	1.4	306128	0	31
3474	378	GF04010125S	topsoil	24.53	101.02	China	Asia	2017	2017	forest	gITS7ngs/ITS4ngsUni	12.9	1557	5.4	11.3	1135225	0	1
3476	378	GF04010127S	topsoil	24.53	101.02	China	Asia	2017	2017	forest	gITS7ngs/ITS4ngsUni	12.9	1557	5.4	11.3	432681	0	3
3477	378	GF04010123S	topsoil	24.53	101.02	China	Asia	2017	2017	forest	gITS7ngs/ITS4ngsUni	12.9	1557	5.4	11.3	1344593	0	1
3478	378	GF04012062S	topsoil	24.53	101.02	China	Asia	2014	2014	forest	gITS7ngs/ITS4ngsUni	12.9	1557	5.4	11.3	237240	0	7
3480	378	GF04010613S	topsoil	24.53	101.02	China	Asia	2014	2014	forest	gITS7ngs/ITS4ngsUni	12.9	1557	5.4	11.3	1044973	0	1
3481	378	GF04012894S	topsoil	24.53	101.02	China	Asia	2017	2017	forest	gITS7ngs/ITS4ngsUni	12.9	1557	5.4	11.3	1000005	0	1
3482	378	GF04010556S	topsoil	24.53	101.02	China	Asia	2014	2014	forest	gITS7ngs/ITS4ngsUni	12.9	1557	5.4	11.3	531439	0	2
3487	378	GF04010235S	topsoil	24.53	101.02	China	Asia	2017	2017	forest	gITS7ngs/ITS4ngsUni	12.9	1557	5.4	11.3	817663	0	4
3495	835	GF01001248S	soil	-34.7733	138.692	Australia	Australia	2016	2016	woodland	ITS1F/ITS4	15.4	614	6.4	1.8	63135	0	3
3497	665	GF01018255S	soil	10.9185	-85.6133	Costa Rica	North America	2013	2013	forest	ITS1F/ITS2	25.2	1716	5.8	7.5	92108	0	205
3508	835	GF01001068S	soil	-34.5996	117.266	Australia	Australia	2016	2016	forest	ITS1F/ITS4	14.8	766	5.8	7.2	141882	0	7
3514	378	GF04010135S	topsoil	24.53	101.02	China	Asia	2017	2017	forest	gITS7ngs/ITS4ngsUni	12.9	1557	5.4	11.3	252043	0	1
3516	378	GF04010137S	topsoil	27.12	100.17	China	Asia	2014	2014	forest	gITS7ngs/ITS4ngsUni	1.2	1179	NA	NA	125979	0	1
3529	378	GF04010140S	topsoil	21.61	101.57	China	Asia	2017	2017	forest	gITS7ngs/ITS4ngsUni	21.6	1418	5.2	1.4	149333	0	12
3530	378	GF04010139S	topsoil	21.61	101.57	China	Asia	2016	2016	forest	gITS7ngs/ITS4ngsUni	21.6	1418	5.2	1.4	167841	0	20
3534	1	GF05032008S	soil	37.8619	-2.29897	Spain	Europe	2018	2018	grassland	ITS9MUNngs/ITS4ngsUni	13	431	7.9	0.5	10900	0	37
3535	378	GF04010142S	topsoil	24.53	101.02	China	Asia	2014	2014	forest	gITS7ngs/ITS4ngsUni	12.9	1557	5.4	11.3	158272	0	9
3536	378	GF04010141S	topsoil	24.53	101.02	China	Asia	2014	2014	forest	gITS7ngs/ITS4ngsUni	12.9	1557	5.4	11.3	730971	0	1
3546	378	GF04012901S	topsoil	21.61	101.57	China	Asia	2017	2017	forest	gITS7ngs/ITS4ngsUni	21.6	1418	5.2	1.4	675345	0	76
3548	378	GF04010143S	topsoil	21.61	101.57	China	Asia	2017	2017	forest	gITS7ngs/ITS4ngsUni	21.6	1418	5.2	1.4	580395	0	486
3564	378	GF04010145S	topsoil	21.61	101.57	China	Asia	2016	2016	forest	gITS7ngs/ITS4ngsUni	21.6	1418	5.2	1.4	921507	0	845
3566	51	GF05025063S	soil	-24.3594	25.7083	Botswana	Africa	2017	2018	forest	ITS1F/ITS4	19.6	518	6.6	0.2	65020	0	34
3574	378	GF04010148S	topsoil	21.61	101.57	China	Asia	2017	2017	forest	gITS7ngs/ITS4ngsUni	21.6	1418	5.2	1.4	166889	0	137
3580	378	GF04010150S	topsoil	21.61	101.57	China	Asia	2016	2016	forest	gITS7ngs/ITS4ngsUni	21.6	1418	5.2	1.4	196003	0	27
3583	378	GF04009178S	topsoil	24.53	101.02	China	Asia	2017	2017	forest	gITS7ngs/ITS4ngsUni	12.9	1557	5.4	11.3	316701	0	1
3584	378	GF04009179S	topsoil	24.53	101.02	China	Asia	2017	2017	forest	gITS7ngs/ITS4ngsUni	12.9	1557	5.4	11.3	990866	0	21
3586	294	GF05003571S	soil	-22.8437	-48.4279	Brazil	South America	2018	2018	anthropogenic	5.8S_Fun/ITS4_Fun	20.3	1746	5.4	2.2	226736	0	4
3600	378	GF04010156S	topsoil	21.61	101.57	China	Asia	2017	2017	forest	gITS7ngs/ITS4ngsUni	21.6	1418	5.2	1.4	689155	0	6
3601	378	GF04010155S	topsoil	21.61	101.57	China	Asia	2016	2016	forest	gITS7ngs/ITS4ngsUni	21.6	1418	5.2	1.4	668944	0	230
3602	378	GF04010157S	topsoil	21.61	101.57	China	Asia	2017	2017	forest	gITS7ngs/ITS4ngsUni	21.6	1418	5.2	1.4	1257420	0	247
3605	378	GF04010159S	topsoil	27.12	100.17	China	Asia	2017	2017	forest	gITS7ngs/ITS4ngsUni	1.2	1179	NA	NA	1105260	0	1
3606	378	GF04010161S	topsoil	27.12	100.17	China	Asia	2014	2014	forest	gITS7ngs/ITS4ngsUni	1.2	1179	NA	NA	1511790	0	2
3611	378	GF04010171S	topsoil	27.12	100.17	China	Asia	2014	2014	forest	gITS7ngs/ITS4ngsUni	1.2	1179	NA	NA	1107439	0	1
3612	378	GF04010166S	topsoil	27.12	100.17	China	Asia	2014	2014	forest	gITS7ngs/ITS4ngsUni	1.2	1179	NA	NA	812316	0	2
3617	378	GF04010168S	topsoil	27.12	100.17	China	Asia	2017	2017	forest	gITS7ngs/ITS4ngsUni	1.2	1179	NA	NA	1165448	0	1
3619	51	GF05025408S	soil	-18.0741	21.8015	Namibia	Africa	2017	2018	grassland	ITS1F/ITS4	22.3	599	6.6	0	62007	0	13
3620	51	GF05025466S	soil	-19.3707	19.5504	Namibia	Africa	2017	2018	grassland	ITS1F/ITS4	21.4	517	7.2	0	59152	0	93
3622	378	GF04010176S	topsoil	27.12	100.17	China	Asia	2017	2017	forest	gITS7ngs/ITS4ngsUni	1.2	1179	NA	NA	660474	0	1
3624	505	GF03008811S	soil	-30.2589	115.107	Australia	Australia	2012	2012	shrubland	ITS1F/ITS2	19.9	581	7.1	2.7	68412	0	11
3625	311	GF05001808S	root	-2.18108	103.336	Indonesia:Sumatra	Asia	2016	2016	forest	ITS1F_KYO2/ITS2	26.1	2639	4.4	5.9	27381	0	1
3627	174	GF05015071S	soil	37.243	-6.26285	Spain	Europe	2018	2018	woodland	ITS1F/ITS2	18.9	558	6.7	3.9	151774	0	62
3638	659	GF01018962S	soil	35.35	99.1667	China	Asia	2011	2011	grassland	ITS3/ITS4	-3.3	279	8.2	0.6	71641	0	16
3641	422	GF04004747S	soil	29.5942	102.044	China	Asia	2014	2014	forest	ITS3_KYO2/ITS4	9.9	647	6.5	21.3	22403	0	1
3648	378	GF04009345S	topsoil	27.12	100.17	China	Asia	2014	2014	forest	gITS7ngs/ITS4ngsUni	1.2	1179	NA	NA	1134204	0	10
3652	51	GF05025320S	soil	-22.4866	35.0956	Mozambique	Africa	2017	2018	forest	ITS1F/ITS4	24.1	788	6.3	1.7	51472	0	20
3655	659	GF01018963S	soil	33.7167	92.1	China	Asia	2011	2011	grassland	ITS3/ITS4	-3.1	201	7.8	3.2	97207	0	136
3658	378	GF04010184S	topsoil	27.12	100.17	China	Asia	2014	2014	forest	gITS7ngs/ITS4ngsUni	1.2	1179	NA	NA	1003534	0	191
3673	312	GF04015183S	soil	58.641	26.3847	Estonia	Europe	2020	2020	forest	ITS9MUNngs/ITS4ngsUni	5.5	631	5.4	18.6	7434	0	11
3685	378	GF04010195S	topsoil	21.61	101.57	China	Asia	2017	2017	forest	gITS7ngs/ITS4ngsUni	21.6	1418	5.2	1.4	468972	0	88
3686	378	GF04010194S	topsoil	21.61	101.57	China	Asia	2016	2016	forest	gITS7ngs/ITS4ngsUni	21.6	1418	5.2	1.4	121405	0	71
3687	378	GF04010192S	topsoil	21.61	101.57	China	Asia	2017	2017	forest	gITS7ngs/ITS4ngsUni	21.6	1418	5.2	1.4	487146	0	91
3688	378	GF04010193S	topsoil	21.61	101.57	China	Asia	2017	2017	forest	gITS7ngs/ITS4ngsUni	21.6	1418	5.2	1.4	335788	0	306
3689	378	GF04010197S	topsoil	21.61	101.57	China	Asia	2017	2017	forest	gITS7ngs/ITS4ngsUni	21.6	1418	5.2	1.4	349417	0	658
3690	378	GF04010189S	topsoil	21.61	101.57	China	Asia	2017	2017	forest	gITS7ngs/ITS4ngsUni	21.6	1418	5.2	1.4	1459222	0	333
3691	378	GF04010190S	topsoil	21.61	101.57	China	Asia	2017	2017	forest	gITS7ngs/ITS4ngsUni	21.6	1418	5.2	1.4	374635	0	152
3692	378	GF04010188S	topsoil	21.61	101.57	China	Asia	2017	2017	forest	gITS7ngs/ITS4ngsUni	21.6	1418	5.2	1.4	365356	0	679
3693	378	GF04010191S	topsoil	21.61	101.57	China	Asia	2016	2016	forest	gITS7ngs/ITS4ngsUni	21.6	1418	5.2	1.4	508489	0	77
3694	378	GF04010187S	topsoil	21.61	101.57	China	Asia	2017	2017	forest	gITS7ngs/ITS4ngsUni	21.6	1418	5.2	1.4	402659	0	14
3695	378	GF04010186S	topsoil	21.61	101.57	China	Asia	2016	2016	forest	gITS7ngs/ITS4ngsUni	21.6	1418	5.2	1.4	466574	0	996
3696	378	GF04010198S	topsoil	21.61	101.57	China	Asia	2017	2017	forest	gITS7ngs/ITS4ngsUni	21.6	1418	5.2	1.4	379580	0	18
3697	378	GF04009525S	topsoil	21.61	101.57	China	Asia	2017	2017	forest	gITS7ngs/ITS4ngsUni	21.6	1418	5.2	1.4	727318	0	286
3698	378	GF04010196S	topsoil	21.61	101.57	China	Asia	2017	2017	forest	gITS7ngs/ITS4ngsUni	21.6	1418	5.2	1.4	315125	0	281
3700	451	GF04002184S	soil	38.869	-122.429	USA	North America	2013	2013	grassland	ITS1F/ITS3	12.7	872	6.1	8.4	93932	0	1
3702	641	GF02000484S	soil	-41.2533	-70.0809	Argentina	South America	2003	2015	shrubland	fITS7/ITS4	7.9	357	7.6	0	99970	0	143
3707	314	GF05001670S	air	67.8558	20.2253	Sweden	Europe	2006	2006	forest	ITS1F/ITS2	-1.1	574	5.4	16.2	359646	0	6
3716	378	GF04010202S	topsoil	21.61	101.57	China	Asia	2016	2016	forest	gITS7ngs/ITS4ngsUni	21.6	1418	5.2	1.4	1009635	0	434
3722	378	GF04010204S	topsoil	27.12	100.17	China	Asia	2014	2014	forest	gITS7ngs/ITS4ngsUni	1.2	1179	NA	NA	1033298	0	8
3723	378	GF04010205S	topsoil	27.12	100.17	China	Asia	2014	2014	forest	gITS7ngs/ITS4ngsUni	1.2	1179	NA	NA	445212	0	7
3727	378	GF04010208S	topsoil	21.61	101.57	China	Asia	2017	2017	forest	gITS7ngs/ITS4ngsUni	21.6	1418	5.2	1.4	77800	0	2
3745	378	GF04010210S	topsoil	24.533	101.016	China	Asia	2015	2015	forest	gITS7ngs/ITS4ngsUni	13	1546	5.4	10.6	37715	0	2
3756	143	GF05017570S	soil	38.2665	-108.401	USA	North America	2012	2012	woodland	fITS9/ITS4	9.6	271	7.3	3.4	213582	0	74
3757	160	GF05016125S	rhizosphere soil	25.7886	112.621	China	Asia	2016	2016	cropland	5.8S_Fun/ITS4_Fun	19	1533	6.4	12.6	48159	0	7
3760	378	GF04012984S	topsoil	21.612	101.574	China	Asia	2015	2015	forest	gITS7ngs/ITS4ngsUni	21.6	1418	5.2	5	49418	0	34
3767	51	GF05025255S	soil	0.0331	36.9353	Kenya	Africa	2017	2018	shrubland	ITS1F/ITS4	18.8	659	7	0.8	78177	0	24
3775	378	GF04010702S	topsoil	27.12	100.17	China	Asia	2014	2014	forest	gITS7ngs/ITS4ngsUni	1.2	1179	NA	NA	850049	0	1
3778	378	GF04009185S	topsoil	24.53	101.02	China	Asia	2017	2017	forest	gITS7ngs/ITS4ngsUni	12.9	1557	5.4	11.3	298549	0	13
3788	378	GF04010221S	topsoil	24.53	101.02	China	Asia	2017	2017	forest	gITS7ngs/ITS4ngsUni	12.9	1557	5.4	11.3	519096	0	4
3791	378	GF04010222S	topsoil	21.61	101.57	China	Asia	2017	2017	forest	gITS7ngs/ITS4ngsUni	21.6	1418	5.2	1.4	551561	0	198
3795	294	GF05003591S	soil	-22.7866	-48.4106	Brazil	South America	2018	2018	cropland	5.8S_Fun/ITS4_Fun	21.6	1530	5.3	0.3	365322	0	88
3796	378	GF04012222S	topsoil	27.12	100.17	China	Asia	2014	2014	forest	gITS7ngs/ITS4ngsUni	1.2	1179	NA	NA	833100	0	3
3809	378	GF04010226S	topsoil	21.61	101.57	China	Asia	2017	2017	forest	gITS7ngs/ITS4ngsUni	21.6	1418	5.2	1.4	766305	0	118
3810	378	GF04010227S	topsoil	24.53	101.02	China	Asia	2017	2017	forest	gITS7ngs/ITS4ngsUni	12.9	1557	5.4	11.3	1255922	0	9
3811	137	GF05018414S	soil	42.3421	117.153	China	Asia	2018	2018	forest	ITS3/ITS4	2.1	493	6.8	6.7	67662	0	3
3821	821	GF01004745S	soil	34.3097	-1.9993	Morocco	Africa	2010	2010	desert	fITS7/ITS4	14.9	324	8	0	111861	0	104
3828	706	GF01013287S	root	18.58	-95.08	Mexico	North America	2014	2014	forest	ITS1F/ITS2	23.7	3155	5.9	5.2	6817	0	1
3841	378	GF04010230S	topsoil	27.12	100.17	China	Asia	2017	2017	forest	gITS7ngs/ITS4ngsUni	1.2	1179	NA	NA	1189212	0	1
3844	335	GF05000015S	root	8.90947	-82.8939	Costa Rica	North America	2012	2012	cropland	5.8S/ITS4	19.9	3579	5.9	7.6	298807	0	28
3856	174	GF05015065S	soil	37.2431	-6.26384	Spain	Europe	2018	2018	woodland	ITS1F/ITS2	18.9	558	6.7	3.9	139584	0	58
3858	51	GF05025591S	soil	-28.0279	22.6611	South Africa	Africa	2017	2018	grassland	ITS1F/ITS4	18	288	7.3	0	34088	0	13
3866	652	GF01019408S	topsoil	41.85	124.9	China	Asia	2013	2013	forest	ITS3/ITS4	4.7	773	5.5	19	55435	0	177
3867	51	GF05025399S	soil	-19.6298	17.3162	Namibia	Africa	2017	2018	grassland	ITS1F/ITS4	20.5	489	7.6	0	26207	0	44
3878	51	GF05025214S	soil	0.995444	35.0039	Kenya	Africa	2017	2018	shrubland	ITS1F/ITS4	18.8	1292	5.8	6.8	28396	0	8
3879	659	GF01018964S	soil	30.45	91.05	China	Asia	2011	2011	grassland	ITS3/ITS4	2.4	223	7.6	2.6	70463	0	16
3886	378	GF04010236S	topsoil	24.53	101.02	China	Asia	2014	2014	forest	gITS7ngs/ITS4ngsUni	12.9	1557	5.4	11.3	204171	0	1
3887	378	GF04010253S	topsoil	24.53	101.02	China	Asia	2017	2017	forest	gITS7ngs/ITS4ngsUni	12.9	1557	5.4	11.3	1139236	0	1
3890	101	GF05021748S	soil	32.858	110.01	China	Asia	2015	2015	shrubland	ITS1F/ITS2 + ITS3/ITS4	15.3	733	6.7	12.3	415252	0	4
3897	378	GF04009966S	topsoil	27.12	100.17	China	Asia	2017	2017	forest	gITS7ngs/ITS4ngsUni	1.2	1179	NA	NA	791419	0	2
3902	51	GF05025302S	soil	-25.9336	32.549	Mozambique	Africa	2017	2018	anthropogenic	ITS1F/ITS4	23.1	780	6.3	0.7	69959	0	13
3903	174	GF05015101S	soil	37.2425	-6.26443	Spain	Europe	2018	2018	woodland	ITS1F/ITS2	18.9	558	6.7	4.4	57520	0	14
3904	174	GF05015076S	soil	37.2434	-6.26391	Spain	Europe	2018	2018	woodland	ITS1F/ITS2	18.9	558	6.7	3.9	64634	0	4
3905	174	GF05015079S	soil	37.2429	-6.26368	Spain	Europe	2018	2018	woodland	ITS1F/ITS2	18.9	558	6.7	3.9	238206	0	54
3906	174	GF05015082S	soil	37.2432	-6.26305	Spain	Europe	2018	2018	woodland	ITS1F/ITS2	18.9	558	6.7	3.9	163952	0	24
3907	194	GF05012943S	soil	26.6589	89.3406	India	Asia	2018	2018	forest	ITS9MUNngs/ITS4ngsUni	24.1	3768	6	13.1	14750	0	1
3913	194	GF05013001S	soil	29.4564	79.2278	India	Asia	2013	2013	forest	ITS9MUNngs/ITS4ngsUni	20.9	1770	6.1	7.4	15010	0	6
3914	194	GF05013113S	soil	-32.6047	-63.9519	Argentina	South America	2013	2013	shrubland	ITS9MUNngs/ITS4ngsUni	17.3	895	6.8	1.4	18285	0	60
3933	378	GF04010243S	topsoil	21.61	101.57	China	Asia	2017	2017	forest	gITS7ngs/ITS4ngsUni	21.6	1418	5.2	1.4	784374	0	128
3934	378	GF04010244S	topsoil	21.61	101.57	China	Asia	2017	2017	forest	gITS7ngs/ITS4ngsUni	21.6	1418	5.2	1.4	862387	0	125
3935	378	GF04010242S	topsoil	21.61	101.57	China	Asia	2016	2016	forest	gITS7ngs/ITS4ngsUni	21.6	1418	5.2	1.4	229244	0	18
3936	378	GF04010245S	topsoil	21.61	101.57	China	Asia	2017	2017	forest	gITS7ngs/ITS4ngsUni	21.6	1418	5.2	1.4	186936	0	16
3938	378	GF04013775S	topsoil	21.612	101.574	China	Asia	2015	2015	forest	gITS7ngs/ITS4ngsUni	21.6	1418	5.2	5	41612	0	19
3943	378	GF04010248S	topsoil	21.61	101.57	China	Asia	2017	2017	forest	gITS7ngs/ITS4ngsUni	21.6	1418	5.2	1.4	540953	0	836
3944	378	GF04010250S	topsoil	21.61	101.57	China	Asia	2017	2017	forest	gITS7ngs/ITS4ngsUni	21.6	1418	5.2	1.4	295776	0	68
3945	378	GF04010249S	topsoil	21.61	101.57	China	Asia	2016	2016	forest	gITS7ngs/ITS4ngsUni	21.6	1418	5.2	1.4	140945	0	12
3946	251	GF05009288S	soil	38.6636	107.963	China	Asia	2019	2019	grassland	ITS1F/ITS2	8	302	8.3	0	109735	0	1
3947	378	GF04010251S	topsoil	27.12	100.17	China	Asia	2017	2017	forest	gITS7ngs/ITS4ngsUni	1.2	1179	NA	NA	734794	0	1
3951	5	GF05031032S	topsoil	-23.245	16.1432	Namibia	Africa	2017	2017	desert	ITS1/ITS2	20.2	234	8.6	0	95220	0	1
3957	378	GF04012085S	topsoil	21.612	101.574	China	Asia	2015	2015	forest	gITS7ngs/ITS4ngsUni	21.6	1418	5.2	5	43425	0	3
3959	664	GF01018347S	soil	-23.705	-64.8659	Argentina	South America	2011	2013	forest	fITS7/ITS4	18.7	944	6.2	8.6	44826	0	22
3961	378	GF04012068S	topsoil	24.53	101.02	China	Asia	2014	2014	forest	gITS7ngs/ITS4ngsUni	12.9	1557	5.4	11.3	994279	0	13
3967	659	GF01018965S	soil	37.4833	95.9	China	Asia	2011	2011	grassland	ITS3/ITS4	1.5	60	8.5	0	51986	0	1
3994	378	GF04010264S	topsoil	27.12	100.17	China	Asia	2017	2017	forest	gITS7ngs/ITS4ngsUni	1.2	1179	NA	NA	836973	0	2
3999	378	GF04010260S	topsoil	27.12	100.17	China	Asia	2014	2014	forest	gITS7ngs/ITS4ngsUni	1.2	1179	NA	NA	841684	0	1
4005	378	GF04011705S	topsoil	27.12	100.17	China	Asia	2017	2017	forest	gITS7ngs/ITS4ngsUni	1.2	1179	NA	NA	680358	0	1
4011	821	GF01004739S	soil	-31.5561	146.31	Australia	Australia	2010	2010	shrubland	fITS7/ITS4	18.6	396	6.7	0	76651	0	30
4022	378	GF04010268S	topsoil	21.61	101.57	China	Asia	2017	2017	forest	gITS7ngs/ITS4ngsUni	21.6	1418	5.2	1.4	1053893	0	433
4023	378	GF04010267S	topsoil	21.61	101.57	China	Asia	2017	2017	forest	gITS7ngs/ITS4ngsUni	21.6	1418	5.2	1.4	684818	0	284
4024	378	GF04010270S	topsoil	27.12	100.17	China	Asia	2014	2014	forest	gITS7ngs/ITS4ngsUni	1.2	1179	NA	NA	722274	0	1
4025	378	GF04010269S	topsoil	27.12	100.17	China	Asia	2017	2017	forest	gITS7ngs/ITS4ngsUni	1.2	1179	NA	NA	1401163	0	2
4063	378	GF04010271S	topsoil	24.53	101.02	China	Asia	2014	2014	forest	gITS7ngs/ITS4ngsUni	12.9	1557	5.4	11.3	795982	0	1
4078	378	GF04010275S	topsoil	27.12	100.17	China	Asia	2017	2017	forest	gITS7ngs/ITS4ngsUni	1.2	1179	NA	NA	1269148	0	2
4084	378	GF04010277S	topsoil	21.61	101.57	China	Asia	2017	2017	forest	gITS7ngs/ITS4ngsUni	21.6	1418	5.2	1.4	252494	0	4
4085	378	GF04009996S	topsoil	21.61	101.57	China	Asia	2016	2016	forest	gITS7ngs/ITS4ngsUni	21.6	1418	5.2	1.4	984514	0	284
4086	378	GF04010276S	topsoil	21.61	101.57	China	Asia	2017	2017	forest	gITS7ngs/ITS4ngsUni	21.6	1418	5.2	1.4	821007	0	226
4091	378	GF04012360S	topsoil	21.61	101.57	China	Asia	2016	2016	forest	gITS7ngs/ITS4ngsUni	21.6	1418	5.2	1.4	510833	0	1
4092	378	GF04010278S	topsoil	27.12	100.17	China	Asia	2017	2017	forest	gITS7ngs/ITS4ngsUni	1.2	1179	NA	NA	783862	0	1
4093	51	GF05025239S	soil	-4.39338	39.547	NA	Africa	2017	2018	forest	ITS1F/ITS4	26.6	1121	6.2	4.6	32709	0	112
4094	51	GF05025341S	soil	-15.5886	32.6989	Mozambique	Africa	2017	2018	forest	ITS1F/ITS4	24.7	674	6.4	1.5	54312	0	38
4102	813	GF01005125S	soil	10.47	-61.1	Trinidad	South America	2015	2015	forest	ITS1F/ITS4	26.7	2305	6	3.5	97213	0	1
4103	503	GF03008842S	soil	-20.1617	-41.0261	Brazil	South America	2016	2016	cropland	ITS1F/ITS2	19.1	968	5	3.2	45476	0	31
4111	378	GF04011911S	topsoil	24.53	101.02	China	Asia	2017	2017	forest	gITS7ngs/ITS4ngsUni	12.9	1557	5.4	11.3	257646	0	1
4112	378	GF04011424S	topsoil	27.12	100.17	China	Asia	2017	2017	forest	gITS7ngs/ITS4ngsUni	1.2	1179	NA	NA	638688	0	1
4113	378	GF04010282S	topsoil	21.61	101.57	China	Asia	2017	2017	forest	gITS7ngs/ITS4ngsUni	21.6	1418	5.2	1.4	1429004	0	166
4114	378	GF04010281S	topsoil	21.61	101.57	China	Asia	2017	2017	forest	gITS7ngs/ITS4ngsUni	21.6	1418	5.2	1.4	1368452	0	139
4115	432	GF04003832S	soil	34.3159	-106.697	USA	North America	2013	2013	desert	5.8S_Fun/ITS4_Fun	14.5	297	7.9	0	51104	0	37
4116	378	GF04011094S	topsoil	21.61	101.57	China	Asia	2017	2017	forest	gITS7ngs/ITS4ngsUni	21.6	1418	5.2	1.4	384298	0	4
4117	378	GF04010283S	topsoil	21.61	101.57	China	Asia	2017	2017	forest	gITS7ngs/ITS4ngsUni	21.6	1418	5.2	1.4	848688	0	411
4129	378	GF04010285S	topsoil	21.612	101.574	China	Asia	2015	2015	forest	gITS7ngs/ITS4ngsUni	21.6	1418	5.2	5	45857	0	10
4130	51	GF05025513S	soil	-30.8248	22.3755	South Africa	Africa	2017	2018	grassland	ITS1F/ITS4	17.1	219	8	0	59805	0	9
4131	378	GF04009292S	topsoil	21.61	101.57	China	Asia	2016	2016	forest	gITS7ngs/ITS4ngsUni	21.6	1418	5.2	1.4	933265	0	423
4136	378	GF04010648S	topsoil	27.12	100.17	China	Asia	2014	2014	forest	gITS7ngs/ITS4ngsUni	1.2	1179	NA	NA	423413	0	1
4137	378	GF04011850S	topsoil	27.12	100.17	China	Asia	2017	2017	forest	gITS7ngs/ITS4ngsUni	1.2	1179	NA	NA	498583	0	1
4138	378	GF04012040S	topsoil	27.12	100.17	China	Asia	2014	2014	forest	gITS7ngs/ITS4ngsUni	1.2	1179	NA	NA	271194	0	1
4139	378	GF04009323S	topsoil	27.12	100.17	China	Asia	2017	2017	forest	gITS7ngs/ITS4ngsUni	1.2	1179	NA	NA	359512	0	1
4141	378	GF04010289S	topsoil	21.61	101.57	China	Asia	2017	2017	forest	gITS7ngs/ITS4ngsUni	21.6	1418	5.2	1.4	326867	0	37
4159	51	GF05025430S	soil	-17.3627	13.8955	Namibia	Africa	2017	2018	grassland	ITS1F/ITS4	24.8	304	7.9	0.7	23626	0	2
4160	378	GF04010290S	topsoil	27.12	100.17	China	Asia	2017	2017	forest	gITS7ngs/ITS4ngsUni	1.2	1179	NA	NA	330661	0	11
4163	378	GF04010293S	topsoil	27.12	100.17	China	Asia	2017	2017	forest	gITS7ngs/ITS4ngsUni	1.2	1179	NA	NA	912952	0	1
4174	835	GF01001135S	soil	-33.9716	140.728	Australia	Australia	2013	2013	woodland	ITS1F/ITS4	17.6	263	7.1	0	51050	0	78
4181	835	GF01001133S	soil	-34.6268	138.775	Australia	Australia	2016	2016	woodland	ITS1F/ITS4	15.8	516	6.8	1.4	63710	0	77
4183	308	GF05002185S	root	42.1662	2.3606	Spain	Europe	2017	2017	forest	ITS1F/ITS2	9.1	902	5.8	10.4	179124	0	3
4193	51	GF05025711S	soil	-11.35	30.6674	Zambia	Africa	2017	2018	forest	ITS1F/ITS4	21.5	1263	5.5	0.5	29607	0	18
4197	143	GF05017448S	soil	33.75	-109.07	USA	North America	2012	2012	woodland	fITS9/ITS4	11	445	6.8	2.1	131707	0	100
4198	378	GF04010296S	topsoil	21.61	101.57	China	Asia	2016	2016	forest	gITS7ngs/ITS4ngsUni	21.6	1418	5.2	1.4	563249	0	146
4200	659	GF01019107S	soil	36.1167	100.45	China	Asia	2011	2011	grassland	ITS3/ITS4	3.4	315	8.2	0	77927	0	12
4201	659	GF01019049S	soil	34.9833	98.5667	China	Asia	2011	2011	grassland	ITS3/ITS4	-3.9	347	7.8	2.9	119367	0	15
4202	658	GF01019142S	soil	33.2456	87.7122	China	Asia	2011	2011	desert	ITS3/ITS4	-3.8	183	8.5	0	33152	0	2
4203	659	GF01018966S	soil	36.1167	100.45	China	Asia	2011	2011	grassland	ITS3/ITS4	3.4	315	8.2	0	224518	0	15
4204	652	GF01019410S	soil	41.85	124.9	China	Asia	2013	2013	forest	ITS3/ITS4	4.7	773	5.5	19	57055	0	1
4207	378	GF04010297S	topsoil	24.53	101.02	China	Asia	2014	2014	forest	gITS7ngs/ITS4ngsUni	12.9	1557	5.4	11.3	437190	0	1
4208	378	GF04010299S	topsoil	24.53	101.02	China	Asia	2017	2017	forest	gITS7ngs/ITS4ngsUni	12.9	1557	5.4	11.3	1678821	0	40
4209	378	GF04010298S	topsoil	24.53	101.02	China	Asia	2017	2017	forest	gITS7ngs/ITS4ngsUni	12.9	1557	5.4	11.3	474798	0	2
4211	835	GF01001137S	soil	-32.9101	135.34	Australia	Australia	2011	2011	shrubland	ITS1F/ITS4	17.3	307	7.7	1.1	42230	0	32
4217	51	GF05025159S	soil	-28.8371	24.7031	South Africa	Africa	2017	2018	grassland	ITS1F/ITS4	17.8	480	7.3	0.8	80516	0	42
4218	378	GF04010302S	topsoil	24.53	101.02	China	Asia	2014	2014	forest	gITS7ngs/ITS4ngsUni	12.9	1557	5.4	11.3	516332	0	4
4222	378	GF04010304S	topsoil	27.12	100.17	China	Asia	2014	2014	forest	gITS7ngs/ITS4ngsUni	1.2	1179	NA	NA	787862	0	1
4224	835	GF01001140S	soil	-39.6652	143.978	Australia:King Island	Australia	2013	2013	grassland	ITS1F/ITS4	13.6	902	6.3	8.6	184382	0	2
4237	387	GF04007545S	root	30.1822	-97.8745	USA	North America	2015	2015	grassland	fITS7/ITS4	20.1	877	7.1	5.5	38340	0	2
4240	843	GF01000299S	soil	41.4199	-74.0093	USA	North America	2013	2013	forest	fITS7/ITS4	10.5	1413	5.3	34.8	156782	0	1
4244	378	GF04010309S	topsoil	21.61	101.57	China	Asia	2017	2017	forest	gITS7ngs/ITS4ngsUni	21.6	1418	5.2	1.4	402443	0	72
4248	378	GF04010310S	topsoil	21.61	101.57	China	Asia	2017	2017	forest	gITS7ngs/ITS4ngsUni	21.6	1418	5.2	1.4	83574	0	39
4253	378	GF04010311S	topsoil	21.61	101.57	China	Asia	2017	2017	forest	gITS7ngs/ITS4ngsUni	21.6	1418	5.2	1.4	346760	0	230
4255	747	GF01009381S	soil	58.3267	21.8955	NA	Europe	2012	2012	grassland	ITS1ngs/ITS4ngs or ITS1Fngs/ITS4ngs	7	581	5.5	17	2553	0	3
4256	137	GF05018459S	soil	38.3043	113.406	China	Asia	2018	2018	forest	ITS3/ITS4	9.7	564	7.6	3.2	58236	0	8
4265	378	GF04010312S	topsoil	21.612	101.574	China	Asia	2015	2015	forest	gITS7ngs/ITS4ngsUni	21.6	1418	5.2	5	44374	0	15
4270	547	GF03006367S	rhizosphere soil	25.3	117.87	China	Asia	2015	2015	cropland	ITS3/ITS4	19.1	1518	5.8	14.6	41296	0	1
4272	547	GF03006361S	rhizosphere soil	25.3	117.87	China	Asia	2015	2015	cropland	ITS3/ITS4	19.1	1518	5.8	14.6	29204	0	1
4273	547	GF03006363S	rhizosphere soil	25.3	117.87	China	Asia	2015	2015	cropland	ITS3/ITS4	19.1	1518	5.8	14.6	34375	0	1
4275	664	GF01018348S	soil	-22.399	-64.7293	Argentina	South America	2011	2013	forest	fITS7/ITS4	16	775	5.9	6.9	85920	0	9
4276	312	GF04016072S	soil	58.9538	24.2101	Estonia	Europe	2015	2015	forest	ITS9MUNngs/ITS4ngsUni	6	652	5.8	14.4	11433	0	1
4279	378	GF04010318S	topsoil	21.61	101.57	China	Asia	2017	2017	forest	gITS7ngs/ITS4ngsUni	21.6	1418	5.2	1.4	418406	0	332
4286	378	GF04013065S	topsoil	24.53	101.02	China	Asia	2017	2017	forest	gITS7ngs/ITS4ngsUni	12.9	1557	5.4	11.3	499505	0	3
4288	378	GF04010319S	topsoil	24.533	101.016	China	Asia	2015	2015	forest	gITS7ngs/ITS4ngsUni	13	1546	5.4	10.6	48828	0	2
4307	378	GF04010325S	topsoil	27.12	100.17	China	Asia	2014	2014	forest	gITS7ngs/ITS4ngsUni	1.2	1179	NA	NA	1151983	0	1
4308	378	GF04010326S	topsoil	21.61	101.57	China	Asia	2017	2017	forest	gITS7ngs/ITS4ngsUni	21.6	1418	5.2	1.4	1186182	0	273
4311	251	GF05009313S	soil	41.4076	111.147	China	Asia	2019	2019	grassland	ITS1F/ITS2	3.6	362	8.3	0	50131	0	1
4313	251	GF05009318S	soil	42.0087	114.042	China	Asia	2019	2019	grassland	ITS1F/ITS2	3.8	275	8.2	0.3	86114	0	5
4318	461	GF04001841S	soil	48.3858	9.48798	Germany	Europe	2011	2011	forest	fITS7/ITS4	7.4	1021	5.6	15.1	45733	0	3
4323	314	GF05001636S	air	56.0738	13.2333	Sweden	Europe	2007	2007	anthropogenic	ITS1F/ITS2	7.7	679	5.9	13	207148	0	94
4325	99	GF05022004S	air	49.24	-121.76	Canada	North America	2010	2010	cropland	ITS5/ITS4	11.4	1578	5.7	9.8	60505	0	30
4332	378	GF04010329S	topsoil	21.612	101.574	China	Asia	2015	2015	forest	gITS7ngs/ITS4ngsUni	21.6	1418	5.2	5	82012	0	26
4338	378	GF04010783S	topsoil	21.61	101.57	China	Asia	2017	2017	forest	gITS7ngs/ITS4ngsUni	21.6	1418	5.2	1.4	630870	0	134
4344	378	GF04010334S	topsoil	27.12	100.17	China	Asia	2014	2014	forest	gITS7ngs/ITS4ngsUni	1.2	1179	NA	NA	265473	0	1
4363	378	GF04010474S	topsoil	27.12	100.17	China	Asia	2017	2017	forest	gITS7ngs/ITS4ngsUni	1.2	1179	NA	NA	758337	0	1
4368	378	GF04010880S	topsoil	27.12	100.17	China	Asia	2014	2014	forest	gITS7ngs/ITS4ngsUni	1.2	1179	NA	NA	1605633	0	2
4370	378	GF04010338S	topsoil	21.612	101.574	China	Asia	2015	2015	forest	gITS7ngs/ITS4ngsUni	21.6	1418	5.2	5	56381	0	12
4375	5	GF05031023S	topsoil	-23.3446	16.0098	Namibia	Africa	2017	2017	desert	ITS1/ITS2	21	190	8.8	0	75702	0	4
4393	378	GF04010343S	topsoil	21.612	101.574	China	Asia	2015	2015	forest	gITS7ngs/ITS4ngsUni	21.6	1418	5.2	5	33614	0	7
4412	835	GF01000788S	soil	-33.6526	150.268	Australia	Australia	2014	2014	cropland	ITS1F/ITS4	11.7	1165	5.3	6.5	226869	0	1
4418	251	GF05009183S	soil	42.907	116.018	China	Asia	2018	2018	grassland	ITS1F/ITS2	2.9	323	7.8	2	39586	0	1
4420	51	GF05025681S	soil	-12.2002	26.1472	Zambia	Africa	2017	2018	forest	ITS1F/ITS4	20.1	1256	5.5	2.9	39148	0	4
4423	503	GF03008844S	soil	-20.1664	-41.0375	Brazil	South America	2016	2016	cropland	ITS1F/ITS2	19.1	912	5.3	2.7	47929	0	5
4445	835	GF01001169S	soil	-34.7733	138.692	Australia	Australia	2016	2016	woodland	ITS1F/ITS4	15.4	614	6.4	1.8	87067	0	2
4454	51	GF05025267S	soil	-2.6825	37.2589	Kenya	Africa	2017	2018	shrubland	ITS1F/ITS4	22	680	7.5	1.1	39957	0	2
4460	503	GF03008845S	soil	-20.1664	-41.0375	Brazil	South America	2016	2016	cropland	ITS1F/ITS2	19.1	912	5.3	2.7	51398	0	26
4468	378	GF04010346S	topsoil	21.61	101.57	China	Asia	2016	2016	forest	gITS7ngs/ITS4ngsUni	21.6	1418	5.2	1.4	363254	0	643
4472	378	GF04010347S	topsoil	24.53	101.02	China	Asia	2014	2014	forest	gITS7ngs/ITS4ngsUni	12.9	1557	5.4	11.3	458687	0	1
4480	378	GF04010370S	topsoil	21.61	101.57	China	Asia	2017	2017	forest	gITS7ngs/ITS4ngsUni	21.6	1418	5.2	1.4	925119	0	701
4481	378	GF04013781S	topsoil	21.612	101.574	China	Asia	2015	2015	forest	gITS7ngs/ITS4ngsUni	21.6	1418	5.2	5	30299	0	1
4482	378	GF04010853S	topsoil	21.61	101.57	China	Asia	2017	2017	forest	gITS7ngs/ITS4ngsUni	21.6	1418	5.2	1.4	978044	0	342
4483	378	GF04013382S	topsoil	21.61	101.57	China	Asia	2017	2017	forest	gITS7ngs/ITS4ngsUni	21.6	1418	5.2	1.4	634985	0	28
4484	378	GF04010961S	topsoil	21.61	101.57	China	Asia	2016	2016	forest	gITS7ngs/ITS4ngsUni	21.6	1418	5.2	1.4	653037	0	978
4485	378	GF04010841S	topsoil	21.61	101.57	China	Asia	2016	2016	forest	gITS7ngs/ITS4ngsUni	21.6	1418	5.2	1.4	730637	0	37
4486	378	GF04011027S	topsoil	21.61	101.57	China	Asia	2017	2017	forest	gITS7ngs/ITS4ngsUni	21.6	1418	5.2	1.4	708063	0	361
4487	378	GF04013442S	topsoil	21.61	101.57	China	Asia	2016	2016	forest	gITS7ngs/ITS4ngsUni	21.6	1418	5.2	1.4	325697	0	200
4488	378	GF04010907S	topsoil	21.61	101.57	China	Asia	2017	2017	forest	gITS7ngs/ITS4ngsUni	21.6	1418	5.2	1.4	428291	0	145
4489	378	GF04010818S	topsoil	21.61	101.57	China	Asia	2016	2016	forest	gITS7ngs/ITS4ngsUni	21.6	1418	5.2	1.4	838962	0	490
4490	378	GF04011092S	topsoil	21.61	101.57	China	Asia	2017	2017	forest	gITS7ngs/ITS4ngsUni	21.6	1418	5.2	1.4	417294	0	59
4491	378	GF04010985S	topsoil	21.61	101.57	China	Asia	2016	2016	forest	gITS7ngs/ITS4ngsUni	21.6	1418	5.2	1.4	829785	0	247
4492	378	GF04012904S	topsoil	21.61	101.57	China	Asia	2017	2017	forest	gITS7ngs/ITS4ngsUni	21.6	1418	5.2	1.4	262342	0	187
4493	378	GF04011000S	topsoil	21.61	101.57	China	Asia	2016	2016	forest	gITS7ngs/ITS4ngsUni	21.6	1418	5.2	1.4	667382	0	34
4494	378	GF04009550S	topsoil	21.61	101.57	China	Asia	2017	2017	forest	gITS7ngs/ITS4ngsUni	21.6	1418	5.2	1.4	558026	0	15
4495	378	GF04011084S	topsoil	21.61	101.57	China	Asia	2017	2017	forest	gITS7ngs/ITS4ngsUni	21.6	1418	5.2	1.4	671471	0	218
4497	378	GF04010372S	topsoil	21.61	101.57	China	Asia	2017	2017	forest	gITS7ngs/ITS4ngsUni	21.6	1418	5.2	1.4	477196	0	3
4498	378	GF04010492S	topsoil	24.53	101.02	China	Asia	2014	2014	forest	gITS7ngs/ITS4ngsUni	12.9	1557	5.4	11.3	964945	0	2
4499	378	GF04009604S	topsoil	24.53	101.02	China	Asia	2014	2014	forest	gITS7ngs/ITS4ngsUni	12.9	1557	5.4	11.3	960752	0	1
4500	378	GF04012500S	topsoil	27.12	100.17	China	Asia	2014	2014	forest	gITS7ngs/ITS4ngsUni	1.2	1179	NA	NA	498802	0	4
4501	174	GF05015077S	soil	37.2426	-6.26447	Spain	Europe	2018	2018	woodland	ITS1F/ITS2	18.9	558	6.7	4.4	233555	0	10
4505	378	GF04010375S	topsoil	24.533	101.016	China	Asia	2015	2015	forest	gITS7ngs/ITS4ngsUni	13	1546	5.4	10.6	75737	0	1
4509	378	GF04009317S	topsoil	27.12	100.17	China	Asia	2014	2014	forest	gITS7ngs/ITS4ngsUni	1.2	1179	NA	NA	492662	0	1
4524	51	GF05025693S	soil	-10.2335	30.5169	Zambia	Africa	2017	2018	forest	ITS1F/ITS4	20.1	1645	5.5	0	28847	0	1
4526	378	GF04010420S	topsoil	21.61	101.57	China	Asia	2017	2017	forest	gITS7ngs/ITS4ngsUni	21.6	1418	5.2	1.4	298692	0	38
4534	835	GF01001184S	soil	-39.6652	143.978	Australia:King Island	Australia	2013	2013	grassland	ITS1F/ITS4	13.6	902	6.3	8.6	167413	0	3
4544	378	GF04010383S	topsoil	24.53	101.02	China	Asia	2014	2014	forest	gITS7ngs/ITS4ngsUni	12.9	1557	5.4	11.3	649432	0	19
4556	378	GF04010390S	topsoil	24.53	101.02	China	Asia	2014	2014	forest	gITS7ngs/ITS4ngsUni	12.9	1557	5.4	11.3	864789	0	13
4558	378	GF04010388S	topsoil	21.61	101.57	China	Asia	2017	2017	forest	gITS7ngs/ITS4ngsUni	21.6	1418	5.2	1.4	529174	0	79
4560	641	GF02000409S	soil	-33.3512	145.758	Australia	Australia	2003	2015	forest	fITS7/ITS4	18	378	7.1	1	25528	0	3
4564	444	GF04003093S	soil	23.5096	103.473	China	Asia	2017	2017	shrubland	fITS7/ITS4	14.2	1220	5.7	15.1	1248482	0	13
4565	444	GF04003092S	soil	23.4394	103.436	China	Asia	2017	2017	forest	fITS7/ITS4	15.8	1155	5.9	13.1	1248482	0	13
4566	378	GF04010392S	topsoil	21.612	101.574	China	Asia	2015	2015	forest	gITS7ngs/ITS4ngsUni	21.6	1418	5.2	5	36274	0	4
4567	444	GF04003091S	soil	23.5008	103.434	China	Asia	2017	2017	forest	fITS7/ITS4	15	1096	6.1	13.9	1248482	0	13
4568	444	GF04003090S	soil	23.4585	103.434	China	Asia	2017	2017	forest	fITS7/ITS4	15.3	1117	5.7	12.8	1248482	0	13
4578	378	GF04010399S	topsoil	21.61	101.57	China	Asia	2017	2017	forest	gITS7ngs/ITS4ngsUni	21.6	1418	5.2	1.4	505354	0	41
4582	378	GF04013501S	topsoil	24.53	101.02	China	Asia	2014	2014	forest	gITS7ngs/ITS4ngsUni	12.9	1557	5.4	11.3	153023	0	1
4585	784	GF01006906S	soil	34.5567	107.926	China	Asia	2016	2016	forest	ITS5/ITS2	12	785	7	14.5	50570	0	1
4586	51	GF05025181S	soil	-27.1932	27.5108	South Africa	Africa	2017	2018	grassland	ITS1F/ITS4	16.8	568	6.6	0.6	46517	0	3
4591	99	GF05022029S	air	45.08	-73.38	Canada:27	North America	2010	2010	cropland	ITS5/ITS4	7.7	907	6.1	16.9	110703	0	213
4611	28	GF05028238S	soil	-37.08	-71.65	Chile	South America	2018	2018	grassland	ITS1F/ITS4	8.1	1201	5.6	6.4	50093	0	34
4613	51	GF05025012S	soil	-18.5758	25.5506	Botswana	Africa	2017	2018	forest	ITS1F/ITS4	21.4	590	6.9	1.4	125935	0	2
4625	378	GF04012005S	topsoil	27.12	100.17	China	Asia	2017	2017	forest	gITS7ngs/ITS4ngsUni	1.2	1179	NA	NA	967093	0	1
4630	378	GF04011128S	topsoil	21.612	101.574	China	Asia	2015	2015	forest	gITS7ngs/ITS4ngsUni	21.6	1418	5.2	5	39903	0	22
4638	313	GF05001731S	air	-36.9162	174.646	New Zealand:North Island	Australia	2017	2017	anthropogenic	ITS1F/ITS2	15.3	1126	5.4	7.1	461327	0	1
4643	378	GF04010406S	topsoil	21.61	101.57	China	Asia	2017	2017	forest	gITS7ngs/ITS4ngsUni	21.6	1418	5.2	1.4	818228	0	204
4644	156	GF05016330S	shoot	30.254	120.123	China	Asia	2017	2017	anthropogenic	5.8S_Fun/ITS4_Fun	17.5	1455	6.3	13.9	35016	0	1
4648	378	GF04009230S	topsoil	21.61	101.57	China	Asia	2016	2016	forest	gITS7ngs/ITS4ngsUni	21.6	1418	5.2	1.4	785308	0	290
4660	131	GF05018826S	shoot	51.372	10.525	Germany	Europe	2019	2019	forest	fITS7/ITS4	7.3	803	5.6	18.1	45416	0	59
4667	333	GF05000368S	shoot	40.4	118.95	China	Asia	2019	2019	cropland	ITS3/ITS4	10.3	560	7.3	7.3	147599	0	2
4672	378	GF04010408S	topsoil	27.12	100.17	China	Asia	2014	2014	forest	gITS7ngs/ITS4ngsUni	1.2	1179	NA	NA	531088	0	5
4681	5	GF05031007S	topsoil	-23.2452	15.361	Namibia	Africa	2017	2017	desert	ITS1/ITS2	21	54	8.5	0	165122	0	4
4682	378	GF04009969S	topsoil	21.61	101.57	China	Asia	2017	2017	forest	gITS7ngs/ITS4ngsUni	21.6	1418	5.2	1.4	713620	0	297
4684	143	GF05017673S	soil	37.0496	-107.138	USA	North America	2012	2012	woodland	fITS9/ITS4	9.2	385	7.1	3.2	139819	0	1
4688	642	GF02000330S	soil	-15.9812	-5.68667	Saint Helena	Africa	2018	2018	woodland	ITS3ngs1 to 5 + ITS3ngs10/ITS4ngs	18.5	919	6.4	7	66126	0	1
4690	378	GF04010412S	topsoil	27.12	100.17	China	Asia	2014	2014	forest	gITS7ngs/ITS4ngsUni	1.2	1179	NA	NA	1054639	0	2
4701	51	GF05025524S	soil	-29.9645	24.5979	South Africa	Africa	2017	2018	grassland	ITS1F/ITS4	17.9	356	7.6	0	57874	0	5
4702	821	GF01004741S	soil	33.9766	-3.3735	Morocco	Africa	2010	2010	desert	fITS7/ITS4	18.3	332	7.9	0	50959	0	19
4703	378	GF04011412S	topsoil	27.12	100.17	China	Asia	2014	2014	forest	gITS7ngs/ITS4ngsUni	1.2	1179	NA	NA	1624458	0	1
4704	378	GF04011197S	topsoil	27.12	100.17	China	Asia	2014	2014	forest	gITS7ngs/ITS4ngsUni	1.2	1179	NA	NA	939892	0	1
4708	378	GF04010212S	topsoil	21.61	101.57	China	Asia	2017	2017	forest	gITS7ngs/ITS4ngsUni	21.6	1418	5.2	1.4	425602	0	230
4710	378	GF04010414S	topsoil	27.12	100.17	China	Asia	2014	2014	forest	gITS7ngs/ITS4ngsUni	1.2	1179	NA	NA	684202	0	2
4716	294	GF05003589S	soil	-22.7864	-48.4088	Brazil	South America	2018	2018	cropland	5.8S_Fun/ITS4_Fun	21.6	1530	5.4	0.8	491654	0	27
4746	378	GF04009235S	topsoil	21.61	101.57	China	Asia	2017	2017	forest	gITS7ngs/ITS4ngsUni	21.6	1418	5.2	1.4	62900	0	4
4748	378	GF04011678S	topsoil	27.12	100.17	China	Asia	2014	2014	forest	gITS7ngs/ITS4ngsUni	1.2	1179	NA	NA	971034	0	1
4751	78	GF05023476S	soil	28.129	-81.716	USA	North America	2018	2018	cropland	ITS1F/ITS2	21.5	1288	5.2	16.9	36709	0	3
4863	378	GF04010425S	topsoil	24.53	101.02	China	Asia	2014	2014	forest	gITS7ngs/ITS4ngsUni	12.9	1557	5.4	11.3	1407670	0	1
4878	378	GF04011387S	topsoil	24.53	101.02	China	Asia	2017	2017	forest	gITS7ngs/ITS4ngsUni	12.9	1557	5.4	11.3	1310173	0	2
4912	378	GF04010949S	topsoil	21.61	101.57	China	Asia	2017	2017	forest	gITS7ngs/ITS4ngsUni	21.6	1418	5.2	1.4	789707	0	84
4913	378	GF04010435S	topsoil	24.53	101.02	China	Asia	2014	2014	forest	gITS7ngs/ITS4ngsUni	12.9	1557	5.4	11.3	877894	0	235
4914	378	GF04011388S	topsoil	24.53	101.02	China	Asia	2017	2017	forest	gITS7ngs/ITS4ngsUni	12.9	1557	5.4	11.3	1122409	0	13
4925	378	GF04010437S	topsoil	24.53	101.02	China	Asia	2017	2017	forest	gITS7ngs/ITS4ngsUni	12.9	1557	5.4	11.3	218246	0	1
4929	378	GF04011699S	topsoil	24.53	101.02	China	Asia	2017	2017	forest	gITS7ngs/ITS4ngsUni	12.9	1557	5.4	11.3	282171	0	1
4931	378	GF04010438S	topsoil	27.12	100.17	China	Asia	2014	2014	forest	gITS7ngs/ITS4ngsUni	1.2	1179	NA	NA	437842	0	1
4932	528	GF03007408S	soil	37.0064	-2.98613	Spain	Europe	2013	2013	shrubland	ITS86F/ITS4	13.2	446	7.3	2.4	133957	0	328
4934	174	GF05015068S	soil	37.2429	-6.26336	Spain	Europe	2018	2018	woodland	ITS1F/ITS2	18.9	558	6.7	4.4	123216	0	23
4936	779	GF01007555S	rhizosphere soil	-26.1467	29.7686	South Africa	Africa	2015	2015	grassland	ITS1F/ITS4	14.9	748	5.9	0.3	38348	0	1
4937	142	GF05017816S	shoot	46.7282	8.021	Switzerland	Europe	2018	2018	anthropogenic	ITS1F/ITS2	7.6	1209	5.7	23.7	22587	0	8
4948	378	GF04011138S	topsoil	27.12	100.17	China	Asia	2017	2017	forest	gITS7ngs/ITS4ngsUni	1.2	1179	NA	NA	1913313	0	2
4957	378	GF04010451S	topsoil	27.12	100.17	China	Asia	2014	2014	forest	gITS7ngs/ITS4ngsUni	1.2	1179	NA	NA	985271	0	2
4961	378	GF04010467S	topsoil	27.12	100.17	China	Asia	2014	2014	forest	gITS7ngs/ITS4ngsUni	1.2	1179	NA	NA	687618	0	1
4962	378	GF04010470S	topsoil	27.12	100.17	China	Asia	2014	2014	forest	gITS7ngs/ITS4ngsUni	1.2	1179	NA	NA	1106118	0	4
4963	378	GF04010461S	topsoil	27.12	100.17	China	Asia	2014	2014	forest	gITS7ngs/ITS4ngsUni	1.2	1179	NA	NA	890625	0	6
4967	378	GF04010462S	topsoil	27.12	100.17	China	Asia	2014	2014	forest	gITS7ngs/ITS4ngsUni	1.2	1179	NA	NA	1158939	0	3
4968	378	GF04010332S	topsoil	27.12	100.17	China	Asia	2017	2017	forest	gITS7ngs/ITS4ngsUni	1.2	1179	NA	NA	1469189	0	2
4969	378	GF04010448S	topsoil	27.12	100.17	China	Asia	2014	2014	forest	gITS7ngs/ITS4ngsUni	1.2	1179	NA	NA	1056162	0	3
4970	378	GF04010456S	topsoil	27.12	100.17	China	Asia	2014	2014	forest	gITS7ngs/ITS4ngsUni	1.2	1179	NA	NA	1205734	0	3
4971	378	GF04010452S	topsoil	27.12	100.17	China	Asia	2014	2014	forest	gITS7ngs/ITS4ngsUni	1.2	1179	NA	NA	605596	0	1
4972	378	GF04010331S	topsoil	27.12	100.17	China	Asia	2014	2014	forest	gITS7ngs/ITS4ngsUni	1.2	1179	NA	NA	819817	0	4
4975	378	GF04010468S	topsoil	27.12	100.17	China	Asia	2017	2017	forest	gITS7ngs/ITS4ngsUni	1.2	1179	NA	NA	772305	0	2
4979	378	GF04010472S	topsoil	21.61	101.57	China	Asia	2017	2017	forest	gITS7ngs/ITS4ngsUni	21.6	1418	5.2	1.4	317651	0	119
4993	528	GF03007395S	rhizosphere soil	37.007	-2.98583	Spain	Europe	2014	2014	shrubland	ITS86F/ITS4	13.2	446	7.3	2.4	175677	0	2
4994	528	GF03007381S	rhizosphere soil	37.007	-2.98578	Spain	Europe	2014	2014	shrubland	ITS86F/ITS4	13.2	446	7.3	2.4	108589	0	60
4995	528	GF03007394S	rhizosphere soil	36.9333	-3.34738	Spain	Europe	2014	2014	shrubland	ITS86F/ITS4	10.4	563	7.1	5.8	207086	0	8
5004	378	GF04010562S	topsoil	21.61	101.57	China	Asia	2017	2017	forest	gITS7ngs/ITS4ngsUni	21.6	1418	5.2	1.4	783445	0	100
5005	51	GF05025575S	soil	-23.3722	28.5314	South Africa	Africa	2017	2018	shrubland	ITS1F/ITS4	20.9	423	6.6	0.1	44061	0	3
5007	54	GF05024871S	rhizosphere soil	22.17	100.68	China	Asia	2014	2014	cropland	ITS3/ITS4	22.6	1037	5.7	1.8	42632	0	57
5021	516	GF03007860S	litter	48.6636	14.7043	Czech Republic	Europe	2015	2015	forest	gITS7/ITS4	6.6	784	4.5	21	15626	0	1
5025	378	GF04011139S	topsoil	21.61	101.57	China	Asia	2017	2017	forest	gITS7ngs/ITS4ngsUni	21.6	1418	5.2	1.4	345902	0	148
5027	378	GF04011124S	topsoil	21.61	101.57	China	Asia	2016	2016	forest	gITS7ngs/ITS4ngsUni	21.6	1418	5.2	1.4	868442	0	689
5028	378	GF04010792S	topsoil	27.12	100.17	China	Asia	2014	2014	forest	gITS7ngs/ITS4ngsUni	1.2	1179	NA	NA	390039	0	12
5029	378	GF04010839S	topsoil	21.61	101.57	China	Asia	2016	2016	forest	gITS7ngs/ITS4ngsUni	21.6	1418	5.2	1.4	713682	0	289
5030	378	GF04010600S	topsoil	21.61	101.57	China	Asia	2016	2016	forest	gITS7ngs/ITS4ngsUni	21.6	1418	5.2	1.4	1321130	0	32
5031	378	GF04011132S	topsoil	21.61	101.57	China	Asia	2016	2016	forest	gITS7ngs/ITS4ngsUni	21.6	1418	5.2	1.4	1263966	0	376
5032	378	GF04010875S	topsoil	21.61	101.57	China	Asia	2016	2016	forest	gITS7ngs/ITS4ngsUni	21.6	1418	5.2	1.4	470696	0	21
5033	378	GF04011134S	topsoil	21.61	101.57	China	Asia	2017	2017	forest	gITS7ngs/ITS4ngsUni	21.6	1418	5.2	1.4	1159251	0	138
5034	378	GF04010882S	topsoil	21.61	101.57	China	Asia	2016	2016	forest	gITS7ngs/ITS4ngsUni	21.6	1418	5.2	1.4	583973	0	172
5035	378	GF04010800S	topsoil	21.61	101.57	China	Asia	2017	2017	forest	gITS7ngs/ITS4ngsUni	21.6	1418	5.2	1.4	660858	0	8
5037	378	GF04012777S	topsoil	21.61	101.57	China	Asia	2017	2017	forest	gITS7ngs/ITS4ngsUni	21.6	1418	5.2	1.4	81557	0	14
5042	51	GF05025373S	soil	-14.0867	39.9238	Mozambique	Africa	2017	2018	shrubland	ITS1F/ITS4	24.4	967	6.2	0	59854	0	82
5045	51	GF05025119S	soil	6.4004	-6.5295	Ivory Coast	Africa	2017	2018	forest	ITS1F/ITS4	25.6	1410	5.6	3.8	46639	0	17
5046	378	GF04010571S	topsoil	21.61	101.57	China	Asia	2017	2017	forest	gITS7ngs/ITS4ngsUni	21.6	1418	5.2	1.4	498674	0	66
5056	794	GF01006489S	soil	41.0139	124.016	China	Asia	2013	2013	forest	ITS1F/ITS2	6.7	993	5.9	18.3	103546	0	23
5058	498	GF03009230S	air	37.4653	126.955	South Korea	Asia	2015	2015	anthropogenic	ITS1F/ITS2	12	1383	5.5	6	38244	0	2
5066	378	GF04012367S	topsoil	21.61	101.57	China	Asia	2016	2016	forest	gITS7ngs/ITS4ngsUni	21.6	1418	5.2	1.4	604038	0	211
5074	574	GF03003391S	soil	50.5939	3.48917	Belgium	Europe	2015	2015	cropland	ITS3ngs mix/ITS4ngs	10.6	763	5.8	2.2	137063	0	1
5079	311	GF05001931S	soil	-2.18756	103.343	Indonesia:Sumatra	Asia	2016	2016	forest	ITS1F_KYO2/ITS2	26.1	2571	4.4	6.2	37071	0	4
5084	368	GF04017862S	sediment	5.88614	102.741	NA	Asia	2018	2018	aquatic	ITS1F/ITS2	NA	NA	NA	NA	37097	0	815
5089	378	GF04010673S	topsoil	21.612	101.574	China	Asia	2015	2015	forest	gITS7ngs/ITS4ngsUni	21.6	1418	5.2	5	68136	0	12
5104	835	GF01001452S	soil	-34.6268	138.775	Australia	Australia	2016	2016	woodland	ITS1F/ITS4	15.8	516	6.8	1.4	55878	0	66
5111	378	GF04010581S	topsoil	21.612	101.574	China	Asia	2015	2015	forest	gITS7ngs/ITS4ngsUni	21.6	1418	5.2	5	34455	0	13
5113	607	GF02006390S	soil	29.126	117.91	China	Asia	2011	2011	forest	ITS1F/ITS4	17.9	1968	5.9	8.8	3950	0	4
5117	378	GF04010582S	topsoil	27.12	100.17	China	Asia	2017	2017	forest	gITS7ngs/ITS4ngsUni	1.2	1179	NA	NA	496071	0	2
5122	378	GF04009254S	topsoil	24.53	101.02	China	Asia	2014	2014	forest	gITS7ngs/ITS4ngsUni	12.9	1557	5.4	11.3	694861	0	2
5125	409	GF04005546S	rhizosphere soil	51.77	-1.32	UK:Great Britain	Europe	2014	2014	grassland	fITS7/ITS4	9.9	707	5.8	14.1	15723	0	1
5126	378	GF04010585S	topsoil	24.53	101.02	China	Asia	2014	2014	forest	gITS7ngs/ITS4ngsUni	12.9	1557	5.4	11.3	1312692	0	38
5127	664	GF01018350S	soil	-24.1206	-65.4541	Argentina	South America	2011	2013	forest	fITS7/ITS4	15	845	6	5	526111	0	831
5129	378	GF04010586S	topsoil	21.61	101.57	China	Asia	2017	2017	forest	gITS7ngs/ITS4ngsUni	21.6	1418	5.2	1.4	30213	0	52
5133	541	GF03006619S	sediment	-21.9328	166.075	New Caledonia:Grand Recif de Oatope	Australia	2016	2016	mangrove	ITS1F/ITS4 then fITS9/ITS4	23.3	1026	5.7	7.8	1071604	0	3499
5135	378	GF04010588S	topsoil	24.53	101.02	China	Asia	2014	2014	forest	gITS7ngs/ITS4ngsUni	12.9	1557	5.4	11.3	1138168	0	1
5137	546	GF03006374S	soil	32.05	118.5	China	Asia	2017	2017	forest	gITS7/ITS4+ITS4arch	15.5	1079	6.6	13.9	56204	0	1
5143	722	GF01012115S	soil	36.8185	12.015	Italy:Isola di Pantelleria	Europe	2013	2013	forest	ITS3/ITS4	18.6	489	6.2	8.5	264559	0	5
5146	378	GF04010592S	topsoil	21.61	101.57	China	Asia	2017	2017	forest	gITS7ngs/ITS4ngsUni	21.6	1418	5.2	1.4	632051	0	111
5148	378	GF04009363S	topsoil	24.53	101.02	China	Asia	2017	2017	forest	gITS7ngs/ITS4ngsUni	12.9	1557	5.4	11.3	717481	0	17
5149	378	GF04010594S	topsoil	21.612	101.574	China	Asia	2015	2015	forest	gITS7ngs/ITS4ngsUni	21.6	1418	5.2	5	47474	0	18
5152	51	GF05025605S	soil	-30.6078	18.0193	South Africa	Africa	2017	2018	grassland	ITS1F/ITS4	18.2	133	7.4	0	39303	0	1
5156	378	GF04010363S	topsoil	27.12	100.17	China	Asia	2014	2014	forest	gITS7ngs/ITS4ngsUni	1.2	1179	NA	NA	962741	0	2
5165	378	GF04010598S	topsoil	24.53	101.02	China	Asia	2014	2014	forest	gITS7ngs/ITS4ngsUni	12.9	1557	5.4	11.3	1672412	0	1
5208	378	GF04011141S	topsoil	27.12	100.17	China	Asia	2017	2017	forest	gITS7ngs/ITS4ngsUni	1.2	1179	NA	NA	1439582	0	1
5211	378	GF04011167S	topsoil	27.12	100.17	China	Asia	2014	2014	forest	gITS7ngs/ITS4ngsUni	1.2	1179	NA	NA	282301	0	1
5220	378	GF04011219S	topsoil	27.12	100.17	China	Asia	2014	2014	forest	gITS7ngs/ITS4ngsUni	1.2	1179	NA	NA	2162459	0	1
5231	378	GF04009954S	topsoil	21.61	101.57	China	Asia	2017	2017	forest	gITS7ngs/ITS4ngsUni	21.6	1418	5.2	1.4	454371	0	187
5238	378	GF04009580S	topsoil	24.53	101.02	China	Asia	2017	2017	forest	gITS7ngs/ITS4ngsUni	12.9	1557	5.4	11.3	1454543	0	1
5241	378	GF04010618S	topsoil	27.12	100.17	China	Asia	2014	2014	forest	gITS7ngs/ITS4ngsUni	1.2	1179	NA	NA	560353	0	2
5243	378	GF04010606S	topsoil	24.53	101.02	China	Asia	2014	2014	forest	gITS7ngs/ITS4ngsUni	12.9	1557	5.4	11.3	1369997	0	2
5257	846	GF01000004S	soil	45.0607	6.40244	France	Europe	2014	2014	shrubland	ITS9/ITS4	-0.6	1003	6	19.2	25571	0	10
5259	378	GF04010619S	topsoil	21.61	101.57	China	Asia	2016	2016	forest	gITS7ngs/ITS4ngsUni	21.6	1418	5.2	1.4	266153	0	39
5260	378	GF04011915S	topsoil	27.12	100.17	China	Asia	2017	2017	forest	gITS7ngs/ITS4ngsUni	1.2	1179	NA	NA	1147032	0	1
5261	378	GF04012144S	topsoil	27.12	100.17	China	Asia	2017	2017	forest	gITS7ngs/ITS4ngsUni	1.2	1179	NA	NA	600315	0	2
5272	378	GF04010621S	topsoil	21.61	101.57	China	Asia	2016	2016	forest	gITS7ngs/ITS4ngsUni	21.6	1418	5.2	1.4	550503	0	480
5273	7	GF05030971S	shoot	-19.282	-43.596	Brazil	South America	2017	2017	grassland	fITS9/ITS4	19.9	1251	5.3	1.4	345373	0	8
5275	7	GF05030929S	shoot	-19.282	-43.596	Brazil	South America	2017	2017	grassland	fITS9/ITS4	19.9	1251	5.3	1.4	259052	0	20
5276	7	GF05030993S	shoot	-19.282	-43.596	Brazil	South America	2017	2017	grassland	fITS9/ITS4	19.9	1251	5.3	1.4	311785	0	1
5277	7	GF05030998S	shoot	-19.282	-43.596	Brazil	South America	2017	2017	grassland	fITS9/ITS4	19.9	1251	5.3	1.4	255689	0	1
5278	7	GF05030943S	shoot	-19.282	-43.596	Brazil	South America	2017	2017	grassland	fITS9/ITS4	19.9	1251	5.3	1.4	219386	0	10
5287	7	GF05030954S	soil	-19.282	-43.596	Brazil	South America	2017	2017	grassland	fITS9/ITS4	19.9	1251	5.3	1.4	196587	0	6
5290	51	GF05025611S	soil	-32.3999	18.953	South Africa	Africa	2017	2018	forest	ITS1F/ITS4	18.8	327	6.8	1.8	108333	0	9
5296	3	GF05031166S	soil	-6.04904	-50.2851	Brazil	South America	2017	2017	woodland	fITS7/ITS4	22.8	2097	5.1	3.2	149561	0	1
5304	294	GF05003575S	soil	-22.8393	-48.4277	Brazil	South America	2018	2018	forest	5.8S_Fun/ITS4_Fun	20.4	1747	5.3	2.5	175974	0	17
5306	378	GF04010627S	topsoil	21.61	101.57	China	Asia	2016	2016	forest	gITS7ngs/ITS4ngsUni	21.6	1418	5.2	1.4	488639	0	4
5313	378	GF04010628S	topsoil	21.61	101.57	China	Asia	2017	2017	forest	gITS7ngs/ITS4ngsUni	21.6	1418	5.2	1.4	122067	0	50
5322	659	GF01018968S	soil	31.8333	91.7	China	Asia	2011	2011	grassland	ITS3/ITS4	-1.4	461	7.5	2.8	61950	0	3
5323	378	GF04009299S	topsoil	24.53	101.02	China	Asia	2017	2017	forest	gITS7ngs/ITS4ngsUni	12.9	1557	5.4	11.3	1185513	0	181
5332	378	GF04010349S	topsoil	27.12	100.17	China	Asia	2014	2014	forest	gITS7ngs/ITS4ngsUni	1.2	1179	NA	NA	1477529	0	1
5333	378	GF04009310S	topsoil	27.12	100.17	China	Asia	2017	2017	forest	gITS7ngs/ITS4ngsUni	1.2	1179	NA	NA	654617	0	2
5335	51	GF05025220S	soil	-0.809806	37.5944	Kenya	Africa	2017	2018	shrubland	ITS1F/ITS4	22.1	988	6.4	0.5	47012	0	21
5338	835	GF01001247S	soil	-33.6526	150.268	Australia	Australia	2014	2014	cropland	ITS1F/ITS4	11.7	1165	5.3	6.5	170792	0	11
5339	51	GF05025008S	soil	-20.0686	26.1756	Botswana	Africa	2017	2018	shrubland	ITS1F/ITS4	22.8	387	7.5	0	91295	0	112
5340	51	GF05025024S	soil	-21.1608	24.8239	Botswana	Africa	2017	2018	grassland	ITS1F/ITS4	22.9	332	8.1	0	79222	0	114
5353	528	GF03007368S	soil	37.007	-2.98583	Spain	Europe	2014	2014	shrubland	ITS86F/ITS4	13.2	446	7.3	2.4	213936	0	110
5355	378	GF04010633S	topsoil	27.12	100.17	China	Asia	2017	2017	forest	gITS7ngs/ITS4ngsUni	1.2	1179	NA	NA	1348540	0	84
5356	378	GF04010634S	topsoil	24.53	101.02	China	Asia	2014	2014	forest	gITS7ngs/ITS4ngsUni	12.9	1557	5.4	11.3	968718	0	1
5369	143	GF05017530S	soil	37.0489	-107.139	USA	North America	2012	2012	woodland	fITS9/ITS4	9.2	385	7	2.7	123720	0	26
5370	51	GF05025062S	soil	-24.7072	25.7692	Botswana	Africa	2017	2018	shrubland	ITS1F/ITS4	20.1	454	6.5	0	83969	0	44
5397	378	GF04010646S	topsoil	21.61	101.57	China	Asia	2017	2017	forest	gITS7ngs/ITS4ngsUni	21.6	1418	5.2	1.4	677776	0	169
5401	378	GF04010650S	topsoil	27.12	100.17	China	Asia	2014	2014	forest	gITS7ngs/ITS4ngsUni	1.2	1179	NA	NA	938990	0	3
5405	835	GF01001087S	soil	-19.7687	120.681	Australia	Australia	2011	2011	shrubland	ITS1F/ITS4	27.6	399	6.9	1.5	1016377	0	433
5417	311	GF05001880S	soil	-1.94329	102.581	Indonesia:Sumatra	Asia	2016	2016	forest	ITS1F_KYO2/ITS2	26	2864	4.6	6.2	38771	0	2
5428	378	GF04010656S	topsoil	21.61	101.57	China	Asia	2017	2017	forest	gITS7ngs/ITS4ngsUni	21.6	1418	5.2	1.4	57940	0	6
5434	174	GF05015104S	soil	37.2432	-6.26278	Spain	Europe	2018	2018	woodland	ITS1F/ITS2	18.9	558	6.7	3.9	57682	0	13
5435	378	GF04011381S	topsoil	21.61	101.57	China	Asia	2017	2017	forest	gITS7ngs/ITS4ngsUni	21.6	1418	5.2	1.4	573796	0	228
5436	835	GF01001261S	soil	-12.6733	132.482	Australia	Australia	2013	2013	woodland	ITS1F/ITS4	27.8	1563	5.8	1.5	48690	0	2
5437	378	GF04010658S	topsoil	21.61	101.57	China	Asia	2016	2016	forest	gITS7ngs/ITS4ngsUni	21.6	1418	5.2	1.4	344174	0	48
5441	51	GF05025335S	soil	-24.3735	32.8864	Mozambique	Africa	2017	2018	shrubland	ITS1F/ITS4	23.9	618	7	0.8	51627	0	4
5452	378	GF04011278S	topsoil	24.53	101.02	China	Asia	2017	2017	forest	gITS7ngs/ITS4ngsUni	12.9	1557	5.4	11.3	1490477	0	1
5453	378	GF04010724S	topsoil	24.53	101.02	China	Asia	2014	2014	forest	gITS7ngs/ITS4ngsUni	12.9	1557	5.4	11.3	655671	0	2
5454	378	GF04011349S	topsoil	24.53	101.02	China	Asia	2014	2014	forest	gITS7ngs/ITS4ngsUni	12.9	1557	5.4	11.3	1324961	0	1
5462	51	GF05025507S	soil	-18.1336	31.4501	Zimbabwe	Africa	2017	2018	shrubland	ITS1F/ITS4	17.4	823	5.7	0.2	59164	0	3
5464	378	GF04010663S	topsoil	21.61	101.57	China	Asia	2017	2017	forest	gITS7ngs/ITS4ngsUni	21.6	1418	5.2	1.4	144639	0	30
5470	378	GF04010665S	topsoil	21.61	101.57	China	Asia	2017	2017	forest	gITS7ngs/ITS4ngsUni	21.6	1418	5.2	1.4	116997	0	58
5477	51	GF05025038S	soil	-21.9125	21.6531	Botswana	Africa	2017	2018	grassland	ITS1F/ITS4	21.4	408	7	0.1	76994	0	98
5478	51	GF05025298S	soil	-25.5185	32.6576	Mozambique	Africa	2017	2018	shrubland	ITS1F/ITS4	23.2	933	6.1	0.5	53546	0	91
5485	378	GF04010669S	topsoil	24.533	101.016	China	Asia	2015	2015	forest	gITS7ngs/ITS4ngsUni	13	1546	5.4	10.6	51688	0	3
5489	51	GF05025296S	soil	-19.9669	31.9169	Zimbabwe	Africa	2017	2018	grassland	ITS1F/ITS4	20.4	586	6.5	0	67659	0	92
5497	835	GF01001264S	soil	-12.8649	132.79	Australia	Australia	2013	2013	shrubland	ITS1F/ITS4	27.6	1482	6.2	0	69438	0	137
5508	378	GF04011240S	topsoil	21.61	101.57	China	Asia	2017	2017	forest	gITS7ngs/ITS4ngsUni	21.6	1418	5.2	1.4	499708	0	41
5510	846	GF01000025S	rhizosphere soil	45.0607	6.40244	France	Europe	2014	2014	shrubland	ITS9/ITS4	-0.6	1003	6	19.2	20042	0	5
5518	549	GF03006272S	root	60.7531	25.2233	Finland	Europe	2016	2016	forest	gITS7/ITS4	4.8	612	5.3	15.2	169319	0	136
5519	378	GF04011555S	topsoil	27.12	100.17	China	Asia	2014	2014	forest	gITS7ngs/ITS4ngsUni	1.2	1179	NA	NA	1410999	0	1
5527	519	GF03007740S	rhizosphere soil	38.0334	-1.16275	Spain	Europe	2017	2017	shrubland	ITS86F/ITS4	18.5	299	8.1	0	140081	0	83
5534	378	GF04010674S	topsoil	21.61	101.57	China	Asia	2017	2017	forest	gITS7ngs/ITS4ngsUni	21.6	1418	5.2	1.4	473238	0	212
5535	330	GF05000445S	soil	-18.2	178.11	Fiji:Viti Levu	Australia	2015	2015	anthropogenic	ITS1F/ITS4	24.9	2892	5.1	4	33177	0	332
5537	741	GF01009738S	soil	20.1537	-155.812	USA:Hawaii	North America	2015	2015	grassland	ITS1F/ITS2	20.1	1808	6.7	5.2	48362	0	1
5538	51	GF05024973S	soil	8.8254	2.6065	Benin	Africa	2017	2018	shrubland	ITS1F/ITS4	26.1	1184	6	2.9	37788	0	18
5549	378	GF04010336S	topsoil	27.12	100.17	China	Asia	2017	2017	forest	gITS7ngs/ITS4ngsUni	1.2	1179	NA	NA	999925	0	1
5552	417	GF04005081S	soil	26.1667	117.467	China	Asia	2017	2017	forest	ITS5/ITS2	20.2	1577	5.5	7	68882	0	9
5554	378	GF04010496S	topsoil	24.53	101.02	China	Asia	2014	2014	forest	gITS7ngs/ITS4ngsUni	12.9	1557	5.4	11.3	508835	0	3
5555	335	GF05000012S	root	8.87847	-82.95	Costa Rica	North America	2012	2012	cropland	5.8S/ITS4	21.3	3593	5.6	5.7	534421	0	58
5556	378	GF04010543S	topsoil	27.12	100.17	China	Asia	2014	2014	forest	gITS7ngs/ITS4ngsUni	1.2	1179	NA	NA	1225848	0	8
5577	835	GF01001268S	soil	-33.6528	150.268	Australia	Australia	2014	2014	cropland	ITS1F/ITS4	11.7	1165	5.3	6.5	190564	0	3
5590	378	GF04010688S	topsoil	21.61	101.57	China	Asia	2016	2016	forest	gITS7ngs/ITS4ngsUni	21.6	1418	5.2	1.4	520218	0	4
5591	378	GF04010683S	topsoil	27.12	100.17	China	Asia	2014	2014	forest	gITS7ngs/ITS4ngsUni	1.2	1179	NA	NA	625483	0	5
5592	378	GF04010684S	topsoil	21.61	101.57	China	Asia	2016	2016	forest	gITS7ngs/ITS4ngsUni	21.6	1418	5.2	1.4	779215	0	121
5601	659	GF01018951S	soil	33.75	97.0167	China	Asia	2011	2011	grassland	ITS3/ITS4	-3.1	529	6.6	8.9	59217	0	2
5603	378	GF04012896S	topsoil	21.61	101.57	China	Asia	2017	2017	forest	gITS7ngs/ITS4ngsUni	21.6	1418	5.2	1.4	384204	0	126
5607	51	GF05025044S	soil	-23.9756	22.4197	Botswana	Africa	2017	2018	grassland	ITS1F/ITS4	20.9	335	7.1	0	82091	0	39
5615	143	GF05017450S	soil	33.7511	-109.071	USA	North America	2012	2012	woodland	fITS9/ITS4	11	445	6.9	2.1	158768	0	10
5618	51	GF05025733S	soil	-13.0669	30.8357	Zambia	Africa	2017	2018	forest	ITS1F/ITS4	17.9	1198	5.5	0	23038	0	5
5622	51	GF05025626S	soil	-26.5844	29.8895	South Africa	Africa	2017	2018	grassland	ITS1F/ITS4	14.8	705	6	0	39431	0	71
5646	51	GF05025040S	soil	-22.7919	22.0044	Botswana	Africa	2017	2018	grassland	ITS1F/ITS4	21.1	361	6.8	0	57550	0	1503
5647	51	GF05025253S	soil	-1.43472	36.9569	Kenya	Africa	2017	2018	woodland	ITS1F/ITS4	20.1	658	6.6	1.2	71547	0	65
5655	172	GF05015271S	soil	13.8186	-89.5817	El Salvador	North America	2017	2017	cropland	ITS86F/ITS4	21	2293	5.8	6.3	37046	0	15
5656	378	GF04010984S	topsoil	21.61	101.57	China	Asia	2016	2016	forest	gITS7ngs/ITS4ngsUni	21.6	1418	5.2	1.4	1001518	0	118
5658	378	GF04010873S	topsoil	21.61	101.57	China	Asia	2016	2016	forest	gITS7ngs/ITS4ngsUni	21.6	1418	5.2	1.4	332387	0	164
5669	378	GF04010704S	topsoil	27.12	100.17	China	Asia	2017	2017	forest	gITS7ngs/ITS4ngsUni	1.2	1179	NA	NA	1161321	0	1
5677	378	GF04009374S	topsoil	24.53	101.02	China	Asia	2014	2014	forest	gITS7ngs/ITS4ngsUni	12.9	1557	5.4	11.3	1455249	0	2
5680	378	GF04010706S	topsoil	21.61	101.57	China	Asia	2016	2016	forest	gITS7ngs/ITS4ngsUni	21.6	1418	5.2	1.4	458982	0	81
5691	607	GF02006391S	soil	29.124	117.907	China	Asia	2011	2011	forest	ITS1F/ITS4	18.4	1725	5.7	11.9	7365	0	4
5692	378	GF04010513S	topsoil	27.12	100.17	China	Asia	2014	2014	forest	gITS7ngs/ITS4ngsUni	1.2	1179	NA	NA	1298772	0	8
5694	378	GF04010708S	topsoil	21.61	101.57	China	Asia	2017	2017	forest	gITS7ngs/ITS4ngsUni	21.6	1418	5.2	1.4	760928	0	87
5700	835	GF01001279S	soil	-31.9022	118.944	Australia	Australia	2016	2016	forest	ITS1F/ITS4	17.7	314	7.2	0.3	80630	0	3
5701	51	GF05025465S	soil	-26.5888	18.5705	Namibia	Africa	2017	2018	grassland	ITS1F/ITS4	21.5	171	9.1	0	37184	0	196
5713	378	GF04010485S	topsoil	27.12	100.17	China	Asia	2014	2014	forest	gITS7ngs/ITS4ngsUni	1.2	1179	NA	NA	288475	0	1
5717	378	GF04009532S	topsoil	27.12	100.17	China	Asia	2014	2014	forest	gITS7ngs/ITS4ngsUni	1.2	1179	NA	NA	971304	0	1
5723	51	GF05025107S	soil	8.0939	-5.0837	Ivory Coast	Africa	2017	2018	shrubland	ITS1F/ITS4	25.9	1051	6	3	27820	0	56
5724	378	GF04010719S	topsoil	24.53	101.02	China	Asia	2014	2014	forest	gITS7ngs/ITS4ngsUni	12.9	1557	5.4	11.3	181179	0	1
5737	378	GF04011314S	topsoil	21.61	101.57	China	Asia	2016	2016	forest	gITS7ngs/ITS4ngsUni	21.6	1418	5.2	1.4	332454	0	230
5738	664	GF01018352S	soil	-27.2218	-65.6256	Argentina	South America	2011	2013	forest	fITS7/ITS4	20.3	1036	5.5	4.7	111977	0	11
5740	821	GF01004806S	soil	49.0315	116.995	China	Asia	2010	2010	desert	fITS7/ITS4	0.9	249	7.8	1.3	123949	0	9
5743	451	GF04002191S	soil	38.872	-122.427	USA	North America	2013	2013	grassland	ITS1F/ITS3	12.7	872	6.2	6.9	72376	0	1
5745	378	GF04010725S	topsoil	21.61	101.57	China	Asia	2017	2017	forest	gITS7ngs/ITS4ngsUni	21.6	1418	5.2	1.4	362970	0	85
5746	137	GF05018410S	soil	42.3423	117.158	China	Asia	2018	2018	forest	ITS3/ITS4	2.1	493	7	6.6	70632	0	1
5747	137	GF05018480S	soil	38.3398	113.363	China	Asia	2018	2018	forest	ITS3/ITS4	10.6	512	7.7	3.6	74391	0	15
5754	378	GF04010726S	topsoil	24.53	101.02	China	Asia	2017	2017	forest	gITS7ngs/ITS4ngsUni	12.9	1557	5.4	11.3	282199	0	1
5763	378	GF04010728S	topsoil	21.612	101.574	China	Asia	2015	2015	forest	gITS7ngs/ITS4ngsUni	21.6	1418	5.2	5	28339	0	6
5774	378	GF04011571S	topsoil	24.53	101.02	China	Asia	2014	2014	forest	gITS7ngs/ITS4ngsUni	12.9	1557	5.4	11.3	839681	0	1
5780	180	GF05014627S	air	40.4081	116.674	China	Asia	2018	2018	anthropogenic	ITS5/ITS2	11.9	563	7.5	7.6	94260	0	1
5804	461	GF04001563S	soil	48.4196	9.41468	Germany	Europe	2011	2011	forest	fITS7/ITS4	7.2	1071	5.2	11.5	93402	0	19
5806	378	GF04009378S	topsoil	27.12	100.17	China	Asia	2014	2014	forest	gITS7ngs/ITS4ngsUni	1.2	1179	NA	NA	919234	0	1
5807	378	GF04011917S	topsoil	27.12	100.17	China	Asia	2017	2017	forest	gITS7ngs/ITS4ngsUni	1.2	1179	NA	NA	746141	0	1
5829	273	GF05005351S	soil	23.9833	103.55	China	Asia	2017	2017	grassland	fITS7/ITS4	18	782	6.2	12.2	1522252	0	225
5835	378	GF04010733S	topsoil	21.61	101.57	China	Asia	2017	2017	forest	gITS7ngs/ITS4ngsUni	21.6	1418	5.2	1.4	106751	0	7
5836	378	GF04010732S	topsoil	21.61	101.57	China	Asia	2016	2016	forest	gITS7ngs/ITS4ngsUni	21.6	1418	5.2	1.4	1142795	0	665
5841	722	GF01012124S	soil	36.785	12.0423	Italy:Isola di Pantelleria	Europe	2013	2013	forest	ITS3/ITS4	17.7	477	6.9	3.8	279851	0	19
5842	378	GF04010735S	topsoil	21.61	101.57	China	Asia	2017	2017	forest	gITS7ngs/ITS4ngsUni	21.6	1418	5.2	1.4	433071	0	374
5849	51	GF05025578S	soil	-23.7004	29.5978	South Africa	Africa	2017	2018	shrubland	ITS1F/ITS4	18.9	435	6.6	1.1	49898	0	25
5851	378	GF04010736S	topsoil	27.12	100.17	China	Asia	2014	2014	forest	gITS7ngs/ITS4ngsUni	1.2	1179	NA	NA	376054	0	2
5859	378	GF04009583S	topsoil	24.53	101.02	China	Asia	2017	2017	forest	gITS7ngs/ITS4ngsUni	12.9	1557	5.4	11.3	1234897	0	1
5862	294	GF05003586S	soil	-22.8858	-48.5069	Brazil	South America	2018	2018	woodland	5.8S_Fun/ITS4_Fun	19.7	1516	5.3	1.8	276417	0	28
5863	665	GF01018231S	soil	10.9185	-85.6133	Costa Rica	North America	2013	2013	forest	ITS1F/ITS2	25.2	1716	5.8	7.5	89755	0	71
5864	378	GF04010741S	topsoil	24.53	101.02	China	Asia	2014	2014	forest	gITS7ngs/ITS4ngsUni	12.9	1557	5.4	11.3	480168	0	2
5868	378	GF04011378S	topsoil	21.61	101.57	China	Asia	2017	2017	forest	gITS7ngs/ITS4ngsUni	21.6	1418	5.2	1.4	55402	0	7
5869	378	GF04010742S	topsoil	21.61	101.57	China	Asia	2016	2016	forest	gITS7ngs/ITS4ngsUni	21.6	1418	5.2	1.4	296788	0	13
5870	387	GF04007884S	root	41.122	-104.531	USA	North America	2015	2015	grassland	fITS7/ITS4	8.5	375	7.2	6.3	61354	0	2
5897	378	GF04010888S	topsoil	21.61	101.57	China	Asia	2016	2016	forest	gITS7ngs/ITS4ngsUni	21.6	1418	5.2	1.4	976793	0	81
5907	378	GF04010743S	topsoil	21.61	101.57	China	Asia	2017	2017	forest	gITS7ngs/ITS4ngsUni	21.6	1418	5.2	1.4	560653	0	516
5911	194	GF05013126S	soil	-4.4769	-38.8819	Brazil	South America	2018	2018	forest	ITS9MUNngs/ITS4ngsUni	27.4	1072	5.7	0	10523	0	5
5930	659	GF01018969S	soil	35.35	100.917	China	Asia	2011	2011	grassland	ITS3/ITS4	1.5	322	7.6	3.7	64446	0	7
5937	378	GF04010746S	topsoil	27.12	100.17	China	Asia	2017	2017	forest	gITS7ngs/ITS4ngsUni	1.2	1179	NA	NA	374144	0	50
5938	335	GF05000008S	root	10.3538	-84.8698	Costa Rica	North America	2012	2012	cropland	5.8S/ITS4	20.6	2426	5.7	7.6	578234	0	455
5939	335	GF05000025S	root	8.92167	-82.8809	Costa Rica	North America	2011	2011	cropland	5.8S/ITS4	19.3	3547	5.9	8.5	571974	0	280
5945	378	GF04010748S	topsoil	21.61	101.57	China	Asia	2017	2017	forest	gITS7ngs/ITS4ngsUni	21.6	1418	5.2	1.4	355561	0	52
5947	378	GF04010749S	topsoil	21.612	101.574	China	Asia	2015	2015	forest	gITS7ngs/ITS4ngsUni	21.6	1418	5.2	5	8907	0	23
5952	378	GF04010006S	topsoil	24.53	101.02	China	Asia	2017	2017	forest	gITS7ngs/ITS4ngsUni	12.9	1557	5.4	11.3	838157	0	1
5954	378	GF04010871S	topsoil	21.61	101.57	China	Asia	2016	2016	forest	gITS7ngs/ITS4ngsUni	21.6	1418	5.2	1.4	892545	0	123
5957	378	GF04010750S	topsoil	21.61	101.57	China	Asia	2017	2017	forest	gITS7ngs/ITS4ngsUni	21.6	1418	5.2	1.4	284908	0	48
5960	378	GF04012153S	topsoil	27.12	100.17	China	Asia	2014	2014	forest	gITS7ngs/ITS4ngsUni	1.2	1179	NA	NA	702109	0	1
5997	618	GF02005123S	shoot	46.9	-88.08	USA	North America	2013	2013	forest	ITS1F/ITS4	5	795	5.2	16.5	21610	0	1
5999	378	GF04010754S	topsoil	21.61	101.57	China	Asia	2017	2017	forest	gITS7ngs/ITS4ngsUni	21.6	1418	5.2	1.4	445911	0	167
6000	378	GF04010751S	topsoil	21.61	101.57	China	Asia	2017	2017	forest	gITS7ngs/ITS4ngsUni	21.6	1418	5.2	1.4	210379	0	171
6001	378	GF04010756S	topsoil	21.61	101.57	China	Asia	2017	2017	forest	gITS7ngs/ITS4ngsUni	21.6	1418	5.2	1.4	312720	0	162
6002	378	GF04010752S	topsoil	21.61	101.57	China	Asia	2016	2016	forest	gITS7ngs/ITS4ngsUni	21.6	1418	5.2	1.4	442917	0	9
6004	378	GF04013928S	topsoil	21.612	101.574	China	Asia	2015	2015	forest	gITS7ngs/ITS4ngsUni	21.6	1418	5.2	5	21817	0	10
6009	378	GF04010758S	topsoil	27.12	100.17	China	Asia	2014	2014	forest	gITS7ngs/ITS4ngsUni	1.2	1179	NA	NA	1181396	0	1
6012	378	GF04010761S	topsoil	21.61	101.57	China	Asia	2017	2017	forest	gITS7ngs/ITS4ngsUni	21.6	1418	5.2	1.4	689820	0	85
6013	378	GF04010760S	topsoil	21.61	101.57	China	Asia	2017	2017	forest	gITS7ngs/ITS4ngsUni	21.6	1418	5.2	1.4	819200	0	4
6020	378	GF04013012S	topsoil	21.61	101.57	China	Asia	2017	2017	forest	gITS7ngs/ITS4ngsUni	21.6	1418	5.2	1.4	480166	0	1
6023	137	GF05018418S	soil	42.324	117.104	China	Asia	2018	2018	grassland	ITS3/ITS4	2.8	426	7	4.7	78206	0	77
6024	137	GF05018404S	soil	42.2329	117.223	China	Asia	2018	2018	forest	ITS3/ITS4	2.2	512	7.2	12.5	76605	0	105
6041	378	GF04010763S	topsoil	27.12	100.17	China	Asia	2014	2014	forest	gITS7ngs/ITS4ngsUni	1.2	1179	NA	NA	710276	0	3
6042	378	GF04010950S	topsoil	21.61	101.57	China	Asia	2017	2017	forest	gITS7ngs/ITS4ngsUni	21.6	1418	5.2	1.4	420766	0	1
6044	523	GF03007651S	soil	46.6778	10.575	Italy	Europe	2016	2016	grassland	gITS7/ITS4	6.2	606	6.2	6.5	74796	0	41
6050	1	GF05031556S	soil	39.5225	-0.64302	Spain	Europe	2018	2018	cropland	ITS9MUNngs/ITS4ngsUni	17.2	467	7.6	1.1	17668	0	75
6052	160	GF05016107S	soil	25.7886	112.621	China	Asia	2016	2016	cropland	5.8S_Fun/ITS4_Fun	19	1533	6.4	12.6	45698	0	4
6053	378	GF04010852S	topsoil	21.612	101.574	China	Asia	2015	2015	forest	gITS7ngs/ITS4ngsUni	21.6	1418	5.2	5	17710	0	11
6055	378	GF04010835S	topsoil	21.612	101.574	China	Asia	2015	2015	forest	gITS7ngs/ITS4ngsUni	21.6	1418	5.2	5	54178	0	13
6056	378	GF04009940S	topsoil	21.61	101.57	China	Asia	2017	2017	forest	gITS7ngs/ITS4ngsUni	21.6	1418	5.2	1.4	471828	0	147
6059	378	GF04010983S	topsoil	21.61	101.57	China	Asia	2017	2017	forest	gITS7ngs/ITS4ngsUni	21.6	1418	5.2	1.4	528418	0	48
6062	378	GF04010944S	topsoil	27.12	100.17	China	Asia	2014	2014	forest	gITS7ngs/ITS4ngsUni	1.2	1179	NA	NA	487284	0	1
6069	378	GF04010823S	topsoil	21.61	101.57	China	Asia	2017	2017	forest	gITS7ngs/ITS4ngsUni	21.6	1418	5.2	1.4	724766	0	637
6070	378	GF04011067S	topsoil	21.61	101.57	China	Asia	2017	2017	forest	gITS7ngs/ITS4ngsUni	21.6	1418	5.2	1.4	694489	0	230
6071	378	GF04009377S	topsoil	24.53	101.02	China	Asia	2014	2014	forest	gITS7ngs/ITS4ngsUni	12.9	1557	5.4	11.3	193575	0	2
6075	378	GF04010730S	topsoil	21.61	101.57	China	Asia	2017	2017	forest	gITS7ngs/ITS4ngsUni	21.6	1418	5.2	1.4	626797	0	130
6078	378	GF04010972S	topsoil	24.53	101.02	China	Asia	2017	2017	forest	gITS7ngs/ITS4ngsUni	12.9	1557	5.4	11.3	221972	0	1
6080	378	GF04011017S	topsoil	21.61	101.57	China	Asia	2017	2017	forest	gITS7ngs/ITS4ngsUni	21.6	1418	5.2	1.4	305348	0	515
6082	378	GF04010844S	topsoil	21.61	101.57	China	Asia	2017	2017	forest	gITS7ngs/ITS4ngsUni	21.6	1418	5.2	1.4	192647	0	520
6084	378	GF04011052S	topsoil	21.61	101.57	China	Asia	2017	2017	forest	gITS7ngs/ITS4ngsUni	21.6	1418	5.2	1.4	511216	0	70
6086	378	GF04011025S	topsoil	21.612	101.574	China	Asia	2015	2015	forest	gITS7ngs/ITS4ngsUni	21.6	1418	5.2	5	26470	0	28
6088	378	GF04010965S	topsoil	21.612	101.574	China	Asia	2015	2015	forest	gITS7ngs/ITS4ngsUni	21.6	1418	5.2	5	101909	0	53
6089	378	GF04010962S	topsoil	21.61	101.57	China	Asia	2016	2016	forest	gITS7ngs/ITS4ngsUni	21.6	1418	5.2	1.4	402261	0	249
6091	294	GF05003607S	soil	-22.8181	-48.3928	Brazil	South America	2018	2018	forest	5.8S_Fun/ITS4_Fun	22	1205	5.3	2.4	342557	0	12
6093	378	GF04010523S	topsoil	27.12	100.17	China	Asia	2014	2014	forest	gITS7ngs/ITS4ngsUni	1.2	1179	NA	NA	604559	0	1
6094	378	GF04011048S	topsoil	21.61	101.57	China	Asia	2017	2017	forest	gITS7ngs/ITS4ngsUni	21.6	1418	5.2	1.4	412363	0	110
6098	378	GF04011012S	topsoil	21.612	101.574	China	Asia	2015	2015	forest	gITS7ngs/ITS4ngsUni	21.6	1418	5.2	5	60445	0	39
6099	378	GF04010772S	topsoil	24.533	101.016	China	Asia	2015	2015	forest	gITS7ngs/ITS4ngsUni	13	1546	5.4	10.6	62570	0	12
6103	378	GF04010764S	topsoil	21.61	101.57	China	Asia	2017	2017	forest	gITS7ngs/ITS4ngsUni	21.6	1418	5.2	1.4	233148	0	42
6108	378	GF04010870S	topsoil	21.61	101.57	China	Asia	2017	2017	forest	gITS7ngs/ITS4ngsUni	21.6	1418	5.2	1.4	166970	0	120
6110	378	GF04009241S	topsoil	21.61	101.57	China	Asia	2017	2017	forest	gITS7ngs/ITS4ngsUni	21.6	1418	5.2	1.4	964307	0	547
6112	378	GF04009939S	topsoil	21.61	101.57	China	Asia	2016	2016	forest	gITS7ngs/ITS4ngsUni	21.6	1418	5.2	1.4	613814	0	12
6115	378	GF04010638S	topsoil	21.61	101.57	China	Asia	2017	2017	forest	gITS7ngs/ITS4ngsUni	21.6	1418	5.2	1.4	494245	0	227
6116	378	GF04010938S	topsoil	21.612	101.574	China	Asia	2015	2015	forest	gITS7ngs/ITS4ngsUni	21.6	1418	5.2	5	39284	0	24
6117	378	GF04010178S	topsoil	21.61	101.57	China	Asia	2017	2017	forest	gITS7ngs/ITS4ngsUni	21.6	1418	5.2	1.4	190696	0	1
6119	378	GF04011130S	topsoil	21.612	101.574	China	Asia	2015	2015	forest	gITS7ngs/ITS4ngsUni	21.6	1418	5.2	5	46609	0	8
6121	378	GF04010879S	topsoil	21.61	101.57	China	Asia	2017	2017	forest	gITS7ngs/ITS4ngsUni	21.6	1418	5.2	1.4	442835	0	96
6123	378	GF04009941S	topsoil	21.61	101.57	China	Asia	2017	2017	forest	gITS7ngs/ITS4ngsUni	21.6	1418	5.2	1.4	796353	0	488
6124	378	GF04010986S	topsoil	21.61	101.57	China	Asia	2016	2016	forest	gITS7ngs/ITS4ngsUni	21.6	1418	5.2	1.4	239260	0	289
6125	378	GF04011055S	topsoil	24.53	101.02	China	Asia	2017	2017	forest	gITS7ngs/ITS4ngsUni	12.9	1557	5.4	11.3	641624	0	2
6127	378	GF04010147S	topsoil	21.612	101.574	China	Asia	2015	2015	forest	gITS7ngs/ITS4ngsUni	21.6	1418	5.2	5	48211	0	1
6129	378	GF04011041S	topsoil	21.61	101.57	China	Asia	2016	2016	forest	gITS7ngs/ITS4ngsUni	21.6	1418	5.2	1.4	534428	0	281
6130	335	GF05000013S	root	8.91	-82.8904	Costa Rica	North America	2012	2012	cropland	5.8S/ITS4	19.7	3552	5.9	9.6	693436	0	50
6133	378	GF04011109S	topsoil	21.612	101.574	China	Asia	2015	2015	forest	gITS7ngs/ITS4ngsUni	21.6	1418	5.2	5	55183	0	7
6135	378	GF04010993S	topsoil	21.61	101.57	China	Asia	2017	2017	forest	gITS7ngs/ITS4ngsUni	21.6	1418	5.2	1.4	881616	0	525
6136	378	GF04011077S	topsoil	21.61	101.57	China	Asia	2017	2017	forest	gITS7ngs/ITS4ngsUni	21.6	1418	5.2	1.4	749935	0	421
6138	378	GF04010978S	topsoil	21.612	101.574	China	Asia	2015	2015	forest	gITS7ngs/ITS4ngsUni	21.6	1418	5.2	5	55061	0	33
6141	378	GF04010981S	topsoil	21.612	101.574	China	Asia	2015	2015	forest	gITS7ngs/ITS4ngsUni	21.6	1418	5.2	5	62514	0	37
6142	378	GF04010855S	topsoil	21.61	101.57	China	Asia	2017	2017	forest	gITS7ngs/ITS4ngsUni	21.6	1418	5.2	1.4	732679	0	2
6144	378	GF04011112S	topsoil	21.612	101.574	China	Asia	2015	2015	forest	gITS7ngs/ITS4ngsUni	21.6	1418	5.2	5	77211	0	10
6146	378	GF04011074S	topsoil	21.61	101.57	China	Asia	2017	2017	forest	gITS7ngs/ITS4ngsUni	21.6	1418	5.2	1.4	504691	0	145
6148	378	GF04011107S	topsoil	21.612	101.574	China	Asia	2015	2015	forest	gITS7ngs/ITS4ngsUni	21.6	1418	5.2	5	36142	0	7
6149	652	GF01019416S	soil	41.85	124.9	China	Asia	2013	2013	forest	ITS3/ITS4	4.7	773	5.5	19	53416	0	1
6152	378	GF04010542S	topsoil	24.53	101.02	China	Asia	2017	2017	forest	gITS7ngs/ITS4ngsUni	12.9	1557	5.4	11.3	1245018	0	2
6157	378	GF04010933S	topsoil	21.61	101.57	China	Asia	2016	2016	forest	gITS7ngs/ITS4ngsUni	21.6	1418	5.2	1.4	324348	0	62
6158	378	GF04010868S	topsoil	21.61	101.57	China	Asia	2017	2017	forest	gITS7ngs/ITS4ngsUni	21.6	1418	5.2	1.4	146865	0	232
6165	378	GF04010810S	topsoil	21.612	101.574	China	Asia	2015	2015	forest	gITS7ngs/ITS4ngsUni	21.6	1418	5.2	5	30536	0	6
6167	378	GF04009963S	topsoil	21.61	101.57	China	Asia	2016	2016	forest	gITS7ngs/ITS4ngsUni	21.6	1418	5.2	1.4	684637	0	185
6168	378	GF04010953S	topsoil	21.61	101.57	China	Asia	2017	2017	forest	gITS7ngs/ITS4ngsUni	21.6	1418	5.2	1.4	80490	0	22
6169	378	GF04011073S	topsoil	21.61	101.57	China	Asia	2017	2017	forest	gITS7ngs/ITS4ngsUni	21.6	1418	5.2	1.4	787806	0	471
6170	378	GF04011123S	topsoil	21.61	101.57	China	Asia	2017	2017	forest	gITS7ngs/ITS4ngsUni	21.6	1418	5.2	1.4	631411	0	31
6172	378	GF04011063S	topsoil	21.612	101.574	China	Asia	2015	2015	forest	gITS7ngs/ITS4ngsUni	21.6	1418	5.2	5	57927	0	7
6178	378	GF04011098S	topsoil	21.61	101.57	China	Asia	2017	2017	forest	gITS7ngs/ITS4ngsUni	21.6	1418	5.2	1.4	92271	0	34
6181	132	GF05018785S	soil	39.07	-96.58	USA	North America	2017	2017	grassland	fITS7/ITS4	12.5	934	6.3	5.3	66256	0	5
6183	378	GF04010817S	topsoil	21.61	101.57	China	Asia	2017	2017	forest	gITS7ngs/ITS4ngsUni	21.6	1418	5.2	1.4	1080921	0	298
6184	134	GF05018613S	soil	35.9491	128.562	South Korea	Asia	2017	2017	cropland	ITS3/ITS4	14	878	NA	NA	231030	0	3
6185	378	GF04010973S	topsoil	27.12	100.17	China	Asia	2017	2017	forest	gITS7ngs/ITS4ngsUni	1.2	1179	NA	NA	507273	0	11
6187	378	GF04011044S	topsoil	21.61	101.57	China	Asia	2017	2017	forest	gITS7ngs/ITS4ngsUni	21.6	1418	5.2	1.4	690345	0	65
6191	378	GF04010858S	topsoil	21.61	101.57	China	Asia	2017	2017	forest	gITS7ngs/ITS4ngsUni	21.6	1418	5.2	1.4	314572	0	174
6193	378	GF04010905S	topsoil	21.61	101.57	China	Asia	2017	2017	forest	gITS7ngs/ITS4ngsUni	21.6	1418	5.2	1.4	237829	0	1
6195	378	GF04009538S	topsoil	21.61	101.57	China	Asia	2017	2017	forest	gITS7ngs/ITS4ngsUni	21.6	1418	5.2	1.4	395199	0	298
6196	378	GF04010977S	topsoil	21.612	101.574	China	Asia	2015	2015	forest	gITS7ngs/ITS4ngsUni	21.6	1418	5.2	5	49765	0	63
6202	378	GF04010980S	topsoil	21.612	101.574	China	Asia	2015	2015	forest	gITS7ngs/ITS4ngsUni	21.6	1418	5.2	5	60388	0	15
6205	378	GF04011011S	topsoil	21.612	101.574	China	Asia	2015	2015	forest	gITS7ngs/ITS4ngsUni	21.6	1418	5.2	5	38923	0	9
6206	641	GF02000415S	soil	-35.3292	144.574	Australia	Australia	2003	2015	forest	fITS7/ITS4	16.6	377	7	3.1	47606	0	3
6208	378	GF04009512S	topsoil	21.61	101.57	China	Asia	2017	2017	forest	gITS7ngs/ITS4ngsUni	21.6	1418	5.2	1.4	642378	0	12
6210	378	GF04011068S	topsoil	27.12	100.17	China	Asia	2014	2014	forest	gITS7ngs/ITS4ngsUni	1.2	1179	NA	NA	166193	0	1
6211	378	GF04011056S	topsoil	21.61	101.57	China	Asia	2016	2016	forest	gITS7ngs/ITS4ngsUni	21.6	1418	5.2	1.4	100529	0	23
6213	134	GF05018607S	soil	35.2076	128.117	South Korea	Asia	2017	2017	cropland	ITS3/ITS4	14.4	1319	6	12.7	207719	0	10
6215	173	GF05015208S	soil	38.4397	-112.068	USA	North America	2019	2019	forest	ITS3/ITS4	3	318	6	11.6	223076	0	15
6218	378	GF04010813S	topsoil	21.61	101.57	China	Asia	2017	2017	forest	gITS7ngs/ITS4ngsUni	21.6	1418	5.2	1.4	589446	0	226
6225	378	GF04010851S	topsoil	21.612	101.574	China	Asia	2015	2015	forest	gITS7ngs/ITS4ngsUni	21.6	1418	5.2	5	62525	0	21
6228	35	GF05027769S	soil	29.205	119.64	China	Asia	2017	2017	forest	gITS7/ITS4	15.2	1787	5.6	7.8	49909	0	1
6229	378	GF04010826S	topsoil	21.612	101.574	China	Asia	2015	2015	forest	gITS7ngs/ITS4ngsUni	21.6	1418	5.2	5	16050	0	120
6231	378	GF04011079S	topsoil	21.61	101.57	China	Asia	2017	2017	forest	gITS7ngs/ITS4ngsUni	21.6	1418	5.2	1.4	47482	0	123
6233	378	GF04010778S	topsoil	24.53	101.02	China	Asia	2017	2017	forest	gITS7ngs/ITS4ngsUni	12.9	1557	5.4	11.3	739888	0	2
6238	378	GF04009220S	topsoil	21.61	101.57	China	Asia	2017	2017	forest	gITS7ngs/ITS4ngsUni	21.6	1418	5.2	1.4	239739	0	48
6242	378	GF04011066S	topsoil	21.612	101.574	China	Asia	2015	2015	forest	gITS7ngs/ITS4ngsUni	21.6	1418	5.2	5	65328	0	18
6243	378	GF04010923S	topsoil	27.12	100.17	China	Asia	2014	2014	forest	gITS7ngs/ITS4ngsUni	1.2	1179	NA	NA	551232	0	4
6248	378	GF04010217S	topsoil	21.61	101.57	China	Asia	2016	2016	forest	gITS7ngs/ITS4ngsUni	21.6	1418	5.2	1.4	742243	0	13
6250	378	GF04010786S	topsoil	21.61	101.57	China	Asia	2017	2017	forest	gITS7ngs/ITS4ngsUni	21.6	1418	5.2	1.4	323765	0	62
6254	378	GF04011104S	topsoil	21.61	101.57	China	Asia	2017	2017	forest	gITS7ngs/ITS4ngsUni	21.6	1418	5.2	1.4	670440	0	577
6255	378	GF04010570S	topsoil	21.61	101.57	China	Asia	2017	2017	forest	gITS7ngs/ITS4ngsUni	21.6	1418	5.2	1.4	762748	0	486
6256	378	GF04010830S	topsoil	21.61	101.57	China	Asia	2017	2017	forest	gITS7ngs/ITS4ngsUni	21.6	1418	5.2	1.4	81821	0	27
6257	378	GF04010946S	topsoil	21.612	101.574	China	Asia	2015	2015	forest	gITS7ngs/ITS4ngsUni	21.6	1418	5.2	5	47896	0	31
6263	378	GF04011016S	topsoil	21.612	101.574	China	Asia	2015	2015	forest	gITS7ngs/ITS4ngsUni	21.6	1418	5.2	5	48236	0	18
6266	378	GF04010828S	topsoil	21.61	101.57	China	Asia	2017	2017	forest	gITS7ngs/ITS4ngsUni	21.6	1418	5.2	1.4	535129	0	177
6267	15	GF05029121S	root	29.08	117.9	China	Asia	2014	2014	forest	ITS1F/ITS4 then fITS7/ITS4	18.1	1859	5.3	4.7	24480	0	11
6272	378	GF04010884S	topsoil	21.61	101.57	China	Asia	2017	2017	forest	gITS7ngs/ITS4ngsUni	21.6	1418	5.2	1.4	468726	0	190
6275	378	GF04010863S	topsoil	24.53	101.02	China	Asia	2014	2014	forest	gITS7ngs/ITS4ngsUni	12.9	1557	5.4	11.3	109266	0	1
6278	378	GF04009331S	topsoil	21.61	101.57	China	Asia	2017	2017	forest	gITS7ngs/ITS4ngsUni	21.6	1418	5.2	1.4	350391	0	98
6282	160	GF05016066S	soil	25.7886	112.621	China	Asia	2016	2016	cropland	5.8S_Fun/ITS4_Fun	19	1533	6.4	12.6	103547	0	8
6283	684	GF01016216S	soil	49.4575	118.624	China	Asia	2015	2015	grassland	ITS3_KYO2/ITS4	0.1	321	7.8	7.1	9312	0	4
6284	652	GF01019414S	topsoil	41.85	124.9	China	Asia	2013	2013	forest	ITS3/ITS4	4.7	773	5.5	19	60648	0	5
6286	378	GF04011014S	topsoil	27.167	100.167	China	Asia	2015	2015	forest	gITS7ngs/ITS4ngsUni	0.8	1063	NA	NA	29812	0	1
6292	378	GF04010846S	topsoil	27.12	100.17	China	Asia	2017	2017	forest	gITS7ngs/ITS4ngsUni	1.2	1179	NA	NA	248222	0	1
6298	378	GF04011026S	topsoil	21.612	101.574	China	Asia	2015	2015	forest	gITS7ngs/ITS4ngsUni	21.6	1418	5.2	5	18161	0	2
6300	378	GF04010951S	topsoil	27.12	100.17	China	Asia	2017	2017	forest	gITS7ngs/ITS4ngsUni	1.2	1179	NA	NA	732845	0	1
6302	652	GF01019415S	soil	41.85	124.9	China	Asia	2013	2013	forest	ITS3/ITS4	4.7	773	5.5	19	44574	0	3
6304	101	GF05021747S	soil	34.042	108.836	China	Asia	2015	2015	shrubland	ITS1F/ITS2 + ITS3/ITS4	14.6	525	7.3	4.5	214750	0	8
6305	378	GF04011101S	topsoil	21.61	101.57	China	Asia	2017	2017	forest	gITS7ngs/ITS4ngsUni	21.6	1418	5.2	1.4	924721	0	157
6306	378	GF04011001S	topsoil	21.612	101.574	China	Asia	2015	2015	forest	gITS7ngs/ITS4ngsUni	21.6	1418	5.2	5	22765	0	24
6307	378	GF04010987S	topsoil	27.167	100.167	China	Asia	2015	2015	forest	gITS7ngs/ITS4ngsUni	0.8	1063	NA	NA	36367	0	6
6308	378	GF04010994S	topsoil	21.612	101.574	China	Asia	2015	2015	forest	gITS7ngs/ITS4ngsUni	21.6	1418	5.2	5	44515	0	1
6309	378	GF04010999S	topsoil	21.61	101.57	China	Asia	2017	2017	forest	gITS7ngs/ITS4ngsUni	21.6	1418	5.2	1.4	543760	0	129
6312	378	GF04011103S	topsoil	21.612	101.574	China	Asia	2015	2015	forest	gITS7ngs/ITS4ngsUni	21.6	1418	5.2	5	48073	0	7
6316	378	GF04010930S	topsoil	21.61	101.57	China	Asia	2017	2017	forest	gITS7ngs/ITS4ngsUni	21.6	1418	5.2	1.4	327049	0	225
6317	378	GF04010802S	topsoil	21.61	101.57	China	Asia	2016	2016	forest	gITS7ngs/ITS4ngsUni	21.6	1418	5.2	1.4	562142	0	177
6320	378	GF04011120S	topsoil	21.61	101.57	China	Asia	2017	2017	forest	gITS7ngs/ITS4ngsUni	21.6	1418	5.2	1.4	258250	0	59
6322	143	GF05017669S	soil	38.8638	-114.175	USA	North America	2012	2012	woodland	fITS9/ITS4	8.6	218	7.5	4	145789	0	34
6326	378	GF04011023S	topsoil	21.61	101.57	China	Asia	2016	2016	forest	gITS7ngs/ITS4ngsUni	21.6	1418	5.2	1.4	618090	0	91
6329	378	GF04011062S	topsoil	21.61	101.57	China	Asia	2017	2017	forest	gITS7ngs/ITS4ngsUni	21.6	1418	5.2	1.4	359758	0	124
6330	739	GF01009955S	soil	49.2571	16.666	Czech Republic	Europe	2013	2013	forest	gITS7/ITS4	9.1	473	5.6	10.8	10498	0	1
6331	378	GF04011058S	topsoil	21.61	101.57	China	Asia	2016	2016	forest	gITS7ngs/ITS4ngsUni	21.6	1418	5.2	1.4	314859	0	50
6332	378	GF04010784S	topsoil	21.61	101.57	China	Asia	2017	2017	forest	gITS7ngs/ITS4ngsUni	21.6	1418	5.2	1.4	863715	0	225
6334	378	GF04010970S	topsoil	27.12	100.17	China	Asia	2014	2014	forest	gITS7ngs/ITS4ngsUni	1.2	1179	NA	NA	398716	0	1
6336	378	GF04010774S	topsoil	27.12	100.17	China	Asia	2014	2014	forest	gITS7ngs/ITS4ngsUni	1.2	1179	NA	NA	1088881	0	2
6337	25	GF05028382S	soil	31.85	103.56	China	Asia	2020	2020	forest	fITS7/ITS4_Fun	5.4	1117	5.9	14.3	37818	0	6
6338	378	GF04011064S	topsoil	21.61	101.57	China	Asia	2016	2016	forest	gITS7ngs/ITS4ngsUni	21.6	1418	5.2	1.4	543461	0	807
6339	378	GF04011053S	topsoil	21.61	101.57	China	Asia	2016	2016	forest	gITS7ngs/ITS4ngsUni	21.6	1418	5.2	1.4	561376	0	533
6341	378	GF04010915S	topsoil	21.61	101.57	China	Asia	2017	2017	forest	gITS7ngs/ITS4ngsUni	21.6	1418	5.2	1.4	1018824	0	242
6342	378	GF04011024S	topsoil	21.61	101.57	China	Asia	2017	2017	forest	gITS7ngs/ITS4ngsUni	21.6	1418	5.2	1.4	524711	0	757
6343	378	GF04010964S	topsoil	21.612	101.574	China	Asia	2015	2015	forest	gITS7ngs/ITS4ngsUni	21.6	1418	5.2	5	34886	0	10
6351	378	GF04010845S	topsoil	21.612	101.574	China	Asia	2015	2015	forest	gITS7ngs/ITS4ngsUni	21.6	1418	5.2	5	24734	0	7
6353	378	GF04010773S	topsoil	21.612	101.574	China	Asia	2015	2015	forest	gITS7ngs/ITS4ngsUni	21.6	1418	5.2	5	76854	0	27
6357	378	GF04010816S	topsoil	21.61	101.57	China	Asia	2017	2017	forest	gITS7ngs/ITS4ngsUni	21.6	1418	5.2	1.4	222427	0	16
6358	378	GF04010831S	topsoil	21.61	101.57	China	Asia	2017	2017	forest	gITS7ngs/ITS4ngsUni	21.6	1418	5.2	1.4	199827	0	259
6361	378	GF04010825S	topsoil	21.61	101.57	China	Asia	2017	2017	forest	gITS7ngs/ITS4ngsUni	21.6	1418	5.2	1.4	473107	0	184
6362	335	GF05000017S	root	10.3272	-84.8421	Costa Rica	North America	2011	2011	cropland	5.8S/ITS4	19.1	2495	5.5	6.6	264789	0	102
6363	378	GF04010807S	topsoil	21.612	101.574	China	Asia	2015	2015	forest	gITS7ngs/ITS4ngsUni	21.6	1418	5.2	5	25465	0	1
6365	378	GF04011102S	topsoil	21.61	101.57	China	Asia	2017	2017	forest	gITS7ngs/ITS4ngsUni	21.6	1418	5.2	1.4	209758	0	283
6370	378	GF04010948S	topsoil	21.612	101.574	China	Asia	2015	2015	forest	gITS7ngs/ITS4ngsUni	21.6	1418	5.2	5	95994	0	57
6371	378	GF04010995S	topsoil	21.61	101.57	China	Asia	2016	2016	forest	gITS7ngs/ITS4ngsUni	21.6	1418	5.2	1.4	228645	0	1
6372	378	GF04010989S	topsoil	21.61	101.57	China	Asia	2017	2017	forest	gITS7ngs/ITS4ngsUni	21.6	1418	5.2	1.4	567596	0	76
6380	378	GF04010812S	topsoil	21.61	101.57	China	Asia	2017	2017	forest	gITS7ngs/ITS4ngsUni	21.6	1418	5.2	1.4	328622	0	104
6382	378	GF04010837S	topsoil	24.53	101.02	China	Asia	2017	2017	forest	gITS7ngs/ITS4ngsUni	12.9	1557	5.4	11.3	536838	0	1
6385	101	GF05021743S	soil	34.042	108.835	China	Asia	2015	2015	shrubland	ITS1F/ITS2 + ITS3/ITS4	14.6	525	7.4	4.1	411813	0	16
6388	378	GF04011005S	topsoil	27.12	100.17	China	Asia	2014	2014	forest	gITS7ngs/ITS4ngsUni	1.2	1179	NA	NA	478618	0	4
6391	378	GF04011075S	topsoil	21.61	101.57	China	Asia	2016	2016	forest	gITS7ngs/ITS4ngsUni	21.6	1418	5.2	1.4	321249	0	129
6392	378	GF04011118S	topsoil	21.61	101.57	China	Asia	2017	2017	forest	gITS7ngs/ITS4ngsUni	21.6	1418	5.2	1.4	504395	0	271
6393	378	GF04009092S	topsoil	21.61	101.57	China	Asia	2017	2017	forest	gITS7ngs/ITS4ngsUni	21.6	1418	5.2	1.4	222254	0	163
6394	160	GF05016105S	soil	25.7886	112.621	China	Asia	2016	2016	cropland	5.8S_Fun/ITS4_Fun	19	1533	6.4	12.6	49547	0	1
6396	378	GF04011090S	topsoil	21.61	101.57	China	Asia	2016	2016	forest	gITS7ngs/ITS4ngsUni	21.6	1418	5.2	1.4	363755	0	82
6399	335	GF05000006S	root	10.3269	-84.8416	Costa Rica	North America	2012	2012	cropland	5.8S/ITS4	18.9	2544	5.5	5.7	452698	0	29
6403	378	GF04010955S	topsoil	21.61	101.57	China	Asia	2016	2016	forest	gITS7ngs/ITS4ngsUni	21.6	1418	5.2	1.4	103300	0	324
6404	378	GF04010580S	topsoil	21.61	101.57	China	Asia	2017	2017	forest	gITS7ngs/ITS4ngsUni	21.6	1418	5.2	1.4	529248	0	190
6405	378	GF04011037S	topsoil	21.61	101.57	China	Asia	2016	2016	forest	gITS7ngs/ITS4ngsUni	21.6	1418	5.2	1.4	680764	0	200
6406	378	GF04010872S	topsoil	21.612	101.574	China	Asia	2015	2015	forest	gITS7ngs/ITS4ngsUni	21.6	1418	5.2	5	51976	0	46
6410	378	GF04010821S	topsoil	21.61	101.57	China	Asia	2017	2017	forest	gITS7ngs/ITS4ngsUni	21.6	1418	5.2	1.4	319324	0	658
6416	378	GF04010829S	topsoil	27.12	100.17	China	Asia	2014	2014	forest	gITS7ngs/ITS4ngsUni	1.2	1179	NA	NA	1266871	0	69
6417	378	GF04010885S	topsoil	21.61	101.57	China	Asia	2017	2017	forest	gITS7ngs/ITS4ngsUni	21.6	1418	5.2	1.4	711692	0	89
6418	378	GF04010974S	topsoil	27.12	100.17	China	Asia	2017	2017	forest	gITS7ngs/ITS4ngsUni	1.2	1179	NA	NA	978185	0	7
6419	378	GF04011095S	topsoil	21.61	101.57	China	Asia	2016	2016	forest	gITS7ngs/ITS4ngsUni	21.6	1418	5.2	1.4	397341	0	320
6420	378	GF04010899S	topsoil	21.61	101.57	China	Asia	2016	2016	forest	gITS7ngs/ITS4ngsUni	21.6	1418	5.2	1.4	611693	0	308
6421	378	GF04010770S	topsoil	21.61	101.57	China	Asia	2016	2016	forest	gITS7ngs/ITS4ngsUni	21.6	1418	5.2	1.4	212037	0	648
6422	378	GF04011106S	topsoil	21.61	101.57	China	Asia	2017	2017	forest	gITS7ngs/ITS4ngsUni	21.6	1418	5.2	1.4	903317	0	55
6424	160	GF05016088S	rhizosphere soil	25.7886	112.621	China	Asia	2016	2016	cropland	5.8S_Fun/ITS4_Fun	19	1533	6.4	12.6	24361	0	3
6425	378	GF04010154S	topsoil	21.61	101.57	China	Asia	2017	2017	forest	gITS7ngs/ITS4ngsUni	21.6	1418	5.2	1.4	1242829	0	63
6426	378	GF04011003S	topsoil	21.61	101.57	China	Asia	2017	2017	forest	gITS7ngs/ITS4ngsUni	21.6	1418	5.2	1.4	81849	0	13
6431	378	GF04010904S	topsoil	21.61	101.57	China	Asia	2016	2016	forest	gITS7ngs/ITS4ngsUni	21.6	1418	5.2	1.4	275212	0	194
6432	378	GF04011047S	topsoil	21.61	101.57	China	Asia	2017	2017	forest	gITS7ngs/ITS4ngsUni	21.6	1418	5.2	1.4	574604	0	63
6440	378	GF04010589S	topsoil	27.12	100.17	China	Asia	2014	2014	forest	gITS7ngs/ITS4ngsUni	1.2	1179	NA	NA	770282	0	8
6442	378	GF04010912S	topsoil	21.61	101.57	China	Asia	2017	2017	forest	gITS7ngs/ITS4ngsUni	21.6	1418	5.2	1.4	349250	0	138
6444	378	GF04011057S	topsoil	21.612	101.574	China	Asia	2015	2015	forest	gITS7ngs/ITS4ngsUni	21.6	1418	5.2	5	53721	0	58
6447	523	GF03007653S	soil	46.685	10.5853	Italy	Europe	2016	2016	grassland	gITS7/ITS4	3.5	766	5.9	15.1	64392	0	134
6449	378	GF04010936S	topsoil	21.61	101.57	China	Asia	2016	2016	forest	gITS7ngs/ITS4ngsUni	21.6	1418	5.2	1.4	974203	0	133
6453	378	GF04010815S	topsoil	21.61	101.57	China	Asia	2017	2017	forest	gITS7ngs/ITS4ngsUni	21.6	1418	5.2	1.4	1242633	0	348
6455	378	GF04011122S	topsoil	21.612	101.574	China	Asia	2015	2015	forest	gITS7ngs/ITS4ngsUni	21.6	1418	5.2	5	57042	0	41
6457	378	GF04010931S	topsoil	21.61	101.57	China	Asia	2017	2017	forest	gITS7ngs/ITS4ngsUni	21.6	1418	5.2	1.4	342885	0	324
6458	378	GF04010902S	topsoil	21.612	101.574	China	Asia	2015	2015	forest	gITS7ngs/ITS4ngsUni	21.6	1418	5.2	5	29067	0	74
6459	160	GF05016102S	soil	25.7886	112.621	China	Asia	2016	2016	cropland	5.8S_Fun/ITS4_Fun	19	1533	6.4	12.6	47809	0	2
6463	378	GF04010924S	topsoil	21.61	101.57	China	Asia	2017	2017	forest	gITS7ngs/ITS4ngsUni	21.6	1418	5.2	1.4	528319	0	449
6466	378	GF04011089S	topsoil	24.533	101.016	China	Asia	2015	2015	forest	gITS7ngs/ITS4ngsUni	13	1546	5.4	10.6	75157	0	1
6467	378	GF04010803S	topsoil	21.61	101.57	China	Asia	2017	2017	forest	gITS7ngs/ITS4ngsUni	21.6	1418	5.2	1.4	469880	0	128
6468	378	GF04011009S	topsoil	27.12	100.17	China	Asia	2014	2014	forest	gITS7ngs/ITS4ngsUni	1.2	1179	NA	NA	524073	0	1
6469	378	GF04011115S	topsoil	21.612	101.574	China	Asia	2015	2015	forest	gITS7ngs/ITS4ngsUni	21.6	1418	5.2	5	86498	0	19
6471	378	GF04010779S	topsoil	21.612	101.574	China	Asia	2015	2015	forest	gITS7ngs/ITS4ngsUni	21.6	1418	5.2	5	51281	0	6
6472	378	GF04010865S	topsoil	21.61	101.57	China	Asia	2016	2016	forest	gITS7ngs/ITS4ngsUni	21.6	1418	5.2	1.4	1515868	0	177
6473	134	GF05018612S	soil	35.9495	128.563	South Korea	Asia	2017	2017	cropland	ITS3/ITS4	14	878	6.4	6.2	231225	0	2
6474	378	GF04011030S	topsoil	21.612	101.574	China	Asia	2015	2015	forest	gITS7ngs/ITS4ngsUni	21.6	1418	5.2	5	18159	0	41
6484	378	GF04011039S	topsoil	21.61	101.57	China	Asia	2017	2017	forest	gITS7ngs/ITS4ngsUni	21.6	1418	5.2	1.4	1177711	0	299
6485	378	GF04011038S	topsoil	21.61	101.57	China	Asia	2016	2016	forest	gITS7ngs/ITS4ngsUni	21.6	1418	5.2	1.4	651355	0	100
6493	378	GF04010874S	topsoil	21.61	101.57	China	Asia	2016	2016	forest	gITS7ngs/ITS4ngsUni	21.6	1418	5.2	1.4	243537	0	2
6497	378	GF04010790S	topsoil	21.612	101.574	China	Asia	2015	2015	forest	gITS7ngs/ITS4ngsUni	21.6	1418	5.2	5	47567	0	22
6508	378	GF04010819S	topsoil	21.612	101.574	China	Asia	2015	2015	forest	gITS7ngs/ITS4ngsUni	21.6	1418	5.2	5	43465	0	12
6509	378	GF04010967S	topsoil	21.61	101.57	China	Asia	2016	2016	forest	gITS7ngs/ITS4ngsUni	21.6	1418	5.2	1.4	360216	0	445
6515	378	GF04010808S	topsoil	21.61	101.57	China	Asia	2017	2017	forest	gITS7ngs/ITS4ngsUni	21.6	1418	5.2	1.4	463367	0	220
6528	378	GF04010847S	topsoil	21.61	101.57	China	Asia	2017	2017	forest	gITS7ngs/ITS4ngsUni	21.6	1418	5.2	1.4	263503	0	45
6529	378	GF04011043S	topsoil	21.61	101.57	China	Asia	2016	2016	forest	gITS7ngs/ITS4ngsUni	21.6	1418	5.2	1.4	516561	0	601
6531	378	GF04010857S	topsoil	21.61	101.57	China	Asia	2017	2017	forest	gITS7ngs/ITS4ngsUni	21.6	1418	5.2	1.4	337313	0	1
6532	378	GF04010824S	topsoil	21.612	101.574	China	Asia	2015	2015	forest	gITS7ngs/ITS4ngsUni	21.6	1418	5.2	5	24102	0	25
6545	378	GF04011004S	topsoil	21.61	101.57	China	Asia	2017	2017	forest	gITS7ngs/ITS4ngsUni	21.6	1418	5.2	1.4	653849	0	172
6547	160	GF05016121S	rhizosphere soil	25.7886	112.621	China	Asia	2016	2016	cropland	5.8S_Fun/ITS4_Fun	19	1533	6.4	12.6	46478	0	1
6550	378	GF04010766S	topsoil	21.61	101.57	China	Asia	2017	2017	forest	gITS7ngs/ITS4ngsUni	21.6	1418	5.2	1.4	210573	0	2
6551	378	GF04010935S	topsoil	21.61	101.57	China	Asia	2017	2017	forest	gITS7ngs/ITS4ngsUni	21.6	1418	5.2	1.4	565942	0	131
6554	378	GF04011091S	topsoil	21.612	101.574	China	Asia	2015	2015	forest	gITS7ngs/ITS4ngsUni	21.6	1418	5.2	5	50757	0	20
6555	134	GF05018597S	soil	37.9045	127.734	South Korea	Asia	2018	2018	cropland	ITS3/ITS4	12	1064	6	8.8	354555	0	6
6559	378	GF04010956S	topsoil	21.61	101.57	China	Asia	2016	2016	forest	gITS7ngs/ITS4ngsUni	21.6	1418	5.2	1.4	518338	0	122
6561	378	GF04010940S	topsoil	21.61	101.57	China	Asia	2017	2017	forest	gITS7ngs/ITS4ngsUni	21.6	1418	5.2	1.4	640274	0	6
6564	143	GF05017598S	soil	41.1088	-111.754	USA	North America	2012	2012	woodland	fITS9/ITS4	9.4	372	7.5	2.9	152649	0	22
6565	378	GF04011061S	topsoil	27.12	100.17	China	Asia	2014	2014	forest	gITS7ngs/ITS4ngsUni	1.2	1179	NA	NA	207951	0	1
6567	378	GF04011059S	topsoil	21.612	101.574	China	Asia	2015	2015	forest	gITS7ngs/ITS4ngsUni	21.6	1418	5.2	5	47869	0	8
6568	378	GF04010975S	topsoil	21.612	101.574	China	Asia	2015	2015	forest	gITS7ngs/ITS4ngsUni	21.6	1418	5.2	5	44443	0	55
6569	378	GF04011018S	topsoil	21.61	101.57	China	Asia	2016	2016	forest	gITS7ngs/ITS4ngsUni	21.6	1418	5.2	1.4	421415	0	68
6570	378	GF04010881S	topsoil	21.61	101.57	China	Asia	2017	2017	forest	gITS7ngs/ITS4ngsUni	21.6	1418	5.2	1.4	519685	0	88
6573	378	GF04010886S	topsoil	21.612	101.574	China	Asia	2015	2015	forest	gITS7ngs/ITS4ngsUni	21.6	1418	5.2	5	16399	0	24
6575	132	GF05018787S	soil	39.07	-96.58	USA	North America	2017	2017	grassland	fITS7/ITS4	12.5	934	6.3	5.3	54259	0	3
6576	378	GF04011029S	topsoil	21.612	101.574	China	Asia	2015	2015	forest	gITS7ngs/ITS4ngsUni	21.6	1418	5.2	5	51119	0	8
6577	378	GF04010401S	topsoil	21.612	101.574	China	Asia	2015	2015	forest	gITS7ngs/ITS4ngsUni	21.6	1418	5.2	5	51503	0	28
6578	378	GF04010976S	topsoil	21.61	101.57	China	Asia	2017	2017	forest	gITS7ngs/ITS4ngsUni	21.6	1418	5.2	1.4	784933	0	33
6579	378	GF04010775S	topsoil	21.612	101.574	China	Asia	2015	2015	forest	gITS7ngs/ITS4ngsUni	21.6	1418	5.2	5	47822	0	18
6581	378	GF04010971S	topsoil	21.61	101.57	China	Asia	2016	2016	forest	gITS7ngs/ITS4ngsUni	21.6	1418	5.2	1.4	770741	0	157
6582	378	GF04011140S	topsoil	21.61	101.57	China	Asia	2017	2017	forest	gITS7ngs/ITS4ngsUni	21.6	1418	5.2	1.4	1061804	0	593
6583	378	GF04010769S	topsoil	21.61	101.57	China	Asia	2017	2017	forest	gITS7ngs/ITS4ngsUni	21.6	1418	5.2	1.4	501095	0	7174
6585	378	GF04010903S	topsoil	21.61	101.57	China	Asia	2017	2017	forest	gITS7ngs/ITS4ngsUni	21.6	1418	5.2	1.4	525307	0	63
6586	378	GF04010896S	topsoil	21.612	101.574	China	Asia	2015	2015	forest	gITS7ngs/ITS4ngsUni	21.6	1418	5.2	5	27635	0	18
6588	378	GF04010639S	topsoil	21.61	101.57	China	Asia	2017	2017	forest	gITS7ngs/ITS4ngsUni	21.6	1418	5.2	1.4	420071	0	101
6590	378	GF04010942S	topsoil	21.61	101.57	China	Asia	2017	2017	forest	gITS7ngs/ITS4ngsUni	21.6	1418	5.2	1.4	574747	0	105
6591	345	GF04019918S	soil	37.8031	114.856	China	Asia	2014	2014	cropland	ITS3/ITS4	14.5	521	8.2	5.4	115109	0	1
6592	378	GF04011131S	topsoil	21.612	101.574	China	Asia	2015	2015	forest	gITS7ngs/ITS4ngsUni	21.6	1418	5.2	5	61102	0	16
6594	378	GF04010854S	topsoil	21.612	101.574	China	Asia	2015	2015	forest	gITS7ngs/ITS4ngsUni	21.6	1418	5.2	5	90313	0	66
6598	659	GF01018970S	soil	36.7	99.3	China	Asia	2011	2011	grassland	ITS3/ITS4	1.4	188	8.4	0	91553	0	80
6602	378	GF04010913S	topsoil	21.612	101.574	China	Asia	2015	2015	forest	gITS7ngs/ITS4ngsUni	21.6	1418	5.2	5	85348	0	15
6603	378	GF04010827S	topsoil	24.53	101.02	China	Asia	2014	2014	forest	gITS7ngs/ITS4ngsUni	12.9	1557	5.4	11.3	720789	0	1
6608	523	GF03007650S	soil	46.6758	10.5778	Italy	Europe	2016	2016	grassland	gITS7/ITS4	6.2	606	6.1	8.1	85631	0	328
6609	378	GF04011136S	topsoil	27.12	100.17	China	Asia	2017	2017	forest	gITS7ngs/ITS4ngsUni	1.2	1179	NA	NA	1051276	0	1
6612	101	GF05021735S	soil	35.156	108.768	China	Asia	2015	2015	shrubland	ITS1F/ITS2 + ITS3/ITS4	11	491	7.5	4.1	187277	0	3
6617	378	GF04010988S	topsoil	21.612	101.574	China	Asia	2015	2015	forest	gITS7ngs/ITS4ngsUni	21.6	1418	5.2	5	20461	0	14
6621	378	GF04010788S	topsoil	21.612	101.574	China	Asia	2015	2015	forest	gITS7ngs/ITS4ngsUni	21.6	1418	5.2	5	50619	0	2
6623	378	GF04009937S	topsoil	21.61	101.57	China	Asia	2017	2017	forest	gITS7ngs/ITS4ngsUni	21.6	1418	5.2	1.4	471433	0	137
6624	378	GF04010932S	topsoil	21.61	101.57	China	Asia	2017	2017	forest	gITS7ngs/ITS4ngsUni	21.6	1418	5.2	1.4	639482	0	142
6625	378	GF04011108S	topsoil	21.612	101.574	China	Asia	2015	2015	forest	gITS7ngs/ITS4ngsUni	21.6	1418	5.2	5	36225	0	43
6626	143	GF05017527S	soil	37.049	-107.139	USA	North America	2012	2012	woodland	fITS9/ITS4	9.2	385	7	2.7	138485	0	61
6627	378	GF04010478S	topsoil	21.61	101.57	China	Asia	2017	2017	forest	gITS7ngs/ITS4ngsUni	21.6	1418	5.2	1.4	114553	0	2
6628	15	GF05029094S	root	29.08	117.9	China	Asia	2014	2014	forest	ITS1F/ITS4 then fITS7/ITS4	18.1	1859	5.3	4.7	19132	0	16
6631	378	GF04010575S	topsoil	21.61	101.57	China	Asia	2016	2016	forest	gITS7ngs/ITS4ngsUni	21.6	1418	5.2	1.4	991076	0	138
6640	378	GF04011086S	topsoil	21.61	101.57	China	Asia	2017	2017	forest	gITS7ngs/ITS4ngsUni	21.6	1418	5.2	1.4	883316	0	44
6641	378	GF04011021S	topsoil	21.61	101.57	China	Asia	2017	2017	forest	gITS7ngs/ITS4ngsUni	21.6	1418	5.2	1.4	782913	0	67
6644	378	GF04011081S	topsoil	21.612	101.574	China	Asia	2015	2015	forest	gITS7ngs/ITS4ngsUni	21.6	1418	5.2	5	36964	0	17
6646	378	GF04010941S	topsoil	24.53	101.02	China	Asia	2014	2014	forest	gITS7ngs/ITS4ngsUni	12.9	1557	5.4	11.3	711844	0	1
6648	378	GF04010027S	topsoil	21.61	101.57	China	Asia	2017	2017	forest	gITS7ngs/ITS4ngsUni	21.6	1418	5.2	1.4	1107884	0	294
6649	378	GF04010811S	topsoil	27.12	100.17	China	Asia	2014	2014	forest	gITS7ngs/ITS4ngsUni	1.2	1179	NA	NA	586836	0	1
6650	378	GF04010402S	topsoil	21.61	101.57	China	Asia	2016	2016	forest	gITS7ngs/ITS4ngsUni	21.6	1418	5.2	1.4	418801	0	160
6655	143	GF05017505S	soil	38.0258	-109.542	USA	North America	2012	2012	woodland	fITS9/ITS4	10.6	250	7.8	0.5	146763	0	2
6656	378	GF04010793S	topsoil	21.61	101.57	China	Asia	2016	2016	forest	gITS7ngs/ITS4ngsUni	21.6	1418	5.2	1.4	382666	0	747
6660	378	GF04011049S	topsoil	21.612	101.574	China	Asia	2015	2015	forest	gITS7ngs/ITS4ngsUni	21.6	1418	5.2	5	91975	0	11
6663	378	GF04010795S	topsoil	21.61	101.57	China	Asia	2017	2017	forest	gITS7ngs/ITS4ngsUni	21.6	1418	5.2	1.4	660620	0	181
6664	378	GF04011105S	topsoil	21.612	101.574	China	Asia	2015	2015	forest	gITS7ngs/ITS4ngsUni	21.6	1418	5.2	5	49788	0	46
6667	378	GF04010898S	topsoil	21.61	101.57	China	Asia	2017	2017	forest	gITS7ngs/ITS4ngsUni	21.6	1418	5.2	1.4	237302	0	82
6669	378	GF04010771S	topsoil	21.61	101.57	China	Asia	2017	2017	forest	gITS7ngs/ITS4ngsUni	21.6	1418	5.2	1.4	373308	0	284
6671	378	GF04010765S	topsoil	21.61	101.57	China	Asia	2017	2017	forest	gITS7ngs/ITS4ngsUni	21.6	1418	5.2	1.4	223012	0	152
6672	378	GF04010910S	topsoil	21.61	101.57	China	Asia	2017	2017	forest	gITS7ngs/ITS4ngsUni	21.6	1418	5.2	1.4	317233	0	379
6677	160	GF05016064S	soil	25.7886	112.621	China	Asia	2016	2016	cropland	5.8S_Fun/ITS4_Fun	19	1533	6.4	12.6	55779	0	3
6680	378	GF04010799S	topsoil	27.12	100.17	China	Asia	2014	2014	forest	gITS7ngs/ITS4ngsUni	1.2	1179	NA	NA	517326	0	1
6682	378	GF04011135S	topsoil	21.61	101.57	China	Asia	2017	2017	forest	gITS7ngs/ITS4ngsUni	21.6	1418	5.2	1.4	216291	0	2
6683	378	GF04011119S	topsoil	21.61	101.57	China	Asia	2017	2017	forest	gITS7ngs/ITS4ngsUni	21.6	1418	5.2	1.4	722865	0	69
6685	378	GF04010937S	topsoil	24.53	101.02	China	Asia	2014	2014	forest	gITS7ngs/ITS4ngsUni	12.9	1557	5.4	11.3	1065080	0	131
6688	378	GF04011114S	topsoil	21.61	101.57	China	Asia	2017	2017	forest	gITS7ngs/ITS4ngsUni	21.6	1418	5.2	1.4	386313	0	202
6694	378	GF04010814S	topsoil	21.612	101.574	China	Asia	2015	2015	forest	gITS7ngs/ITS4ngsUni	21.6	1418	5.2	5	25868	0	4
6695	378	GF04011129S	topsoil	21.612	101.574	China	Asia	2015	2015	forest	gITS7ngs/ITS4ngsUni	21.6	1418	5.2	5	23889	0	8
6698	378	GF04010919S	topsoil	21.61	101.57	China	Asia	2016	2016	forest	gITS7ngs/ITS4ngsUni	21.6	1418	5.2	1.4	22517	0	1
6699	378	GF04010801S	topsoil	21.612	101.574	China	Asia	2015	2015	forest	gITS7ngs/ITS4ngsUni	21.6	1418	5.2	5	54426	0	7
6700	378	GF04010943S	topsoil	27.12	100.17	China	Asia	2014	2014	forest	gITS7ngs/ITS4ngsUni	1.2	1179	NA	NA	691942	0	18
6707	378	GF04011113S	topsoil	21.612	101.574	China	Asia	2015	2015	forest	gITS7ngs/ITS4ngsUni	21.6	1418	5.2	5	39511	0	10
6708	378	GF04010866S	topsoil	21.612	101.574	China	Asia	2015	2015	forest	gITS7ngs/ITS4ngsUni	21.6	1418	5.2	5	45351	0	5
6714	378	GF04010908S	topsoil	21.61	101.57	China	Asia	2017	2017	forest	gITS7ngs/ITS4ngsUni	21.6	1418	5.2	1.4	79783	0	73
6715	378	GF04010512S	topsoil	27.12	100.17	China	Asia	2014	2014	forest	gITS7ngs/ITS4ngsUni	1.2	1179	NA	NA	623595	0	1
6717	378	GF04010954S	topsoil	21.61	101.57	China	Asia	2017	2017	forest	gITS7ngs/ITS4ngsUni	21.6	1418	5.2	1.4	16195	0	1
6722	378	GF04011088S	topsoil	27.167	100.167	China	Asia	2015	2015	forest	gITS7ngs/ITS4ngsUni	0.8	1063	NA	NA	34420	0	1
6727	378	GF04011060S	topsoil	21.61	101.57	China	Asia	2017	2017	forest	gITS7ngs/ITS4ngsUni	21.6	1418	5.2	1.4	302593	0	216
6730	378	GF04010220S	topsoil	21.61	101.57	China	Asia	2016	2016	forest	gITS7ngs/ITS4ngsUni	21.6	1418	5.2	1.4	1478974	0	251
6731	378	GF04010869S	topsoil	21.61	101.57	China	Asia	2017	2017	forest	gITS7ngs/ITS4ngsUni	21.6	1418	5.2	1.4	241906	0	85
6734	378	GF04011028S	topsoil	21.61	101.57	China	Asia	2017	2017	forest	gITS7ngs/ITS4ngsUni	21.6	1418	5.2	1.4	310416	0	594
6739	378	GF04010887S	topsoil	21.61	101.57	China	Asia	2017	2017	forest	gITS7ngs/ITS4ngsUni	21.6	1418	5.2	1.4	874534	0	61
6742	378	GF04010877S	topsoil	21.61	101.57	China	Asia	2017	2017	forest	gITS7ngs/ITS4ngsUni	21.6	1418	5.2	1.4	244504	0	247
6743	378	GF04011133S	topsoil	21.61	101.57	China	Asia	2017	2017	forest	gITS7ngs/ITS4ngsUni	21.6	1418	5.2	1.4	392633	0	59
6744	378	GF04010862S	topsoil	24.53	101.02	China	Asia	2014	2014	forest	gITS7ngs/ITS4ngsUni	12.9	1557	5.4	11.3	578312	0	4
6745	378	GF04010768S	topsoil	21.612	101.574	China	Asia	2015	2015	forest	gITS7ngs/ITS4ngsUni	21.6	1418	5.2	5	34256	0	3
6746	378	GF04011045S	topsoil	21.61	101.57	China	Asia	2017	2017	forest	gITS7ngs/ITS4ngsUni	21.6	1418	5.2	1.4	332891	0	78
6748	378	GF04011010S	topsoil	21.61	101.57	China	Asia	2017	2017	forest	gITS7ngs/ITS4ngsUni	21.6	1418	5.2	1.4	472080	0	10
6749	378	GF04010859S	topsoil	21.61	101.57	China	Asia	2017	2017	forest	gITS7ngs/ITS4ngsUni	21.6	1418	5.2	1.4	383554	0	390
6751	378	GF04010782S	topsoil	21.612	101.574	China	Asia	2015	2015	forest	gITS7ngs/ITS4ngsUni	21.6	1418	5.2	5	33460	0	32
6752	378	GF04010906S	topsoil	21.61	101.57	China	Asia	2016	2016	forest	gITS7ngs/ITS4ngsUni	21.6	1418	5.2	1.4	883645	0	159
6753	378	GF04010895S	topsoil	21.61	101.57	China	Asia	2017	2017	forest	gITS7ngs/ITS4ngsUni	21.6	1418	5.2	1.4	748104	0	320
6754	35	GF05027775S	soil	29.208	119.627	China	Asia	2017	2017	forest	gITS7/ITS4	15.4	1694	5.5	12.3	109056	0	1
6761	378	GF04010796S	topsoil	27.12	100.17	China	Asia	2014	2014	forest	gITS7ngs/ITS4ngsUni	1.2	1179	NA	NA	976028	0	6
6763	160	GF05016079S	rhizosphere soil	25.7886	112.621	China	Asia	2016	2016	cropland	5.8S_Fun/ITS4_Fun	19	1533	6.4	12.6	29103	0	1
6765	378	GF04009076S	topsoil	21.61	101.57	China	Asia	2017	2017	forest	gITS7ngs/ITS4ngsUni	21.6	1418	5.2	1.4	586321	0	24
6767	378	GF04011069S	topsoil	21.61	101.57	China	Asia	2017	2017	forest	gITS7ngs/ITS4ngsUni	21.6	1418	5.2	1.4	323827	0	92
6768	378	GF04011051S	topsoil	27.12	100.17	China	Asia	2014	2014	forest	gITS7ngs/ITS4ngsUni	1.2	1179	NA	NA	234223	0	1
6770	378	GF04010966S	topsoil	21.612	101.574	China	Asia	2015	2015	forest	gITS7ngs/ITS4ngsUni	21.6	1418	5.2	5	70498	0	178
6783	378	GF04011371S	topsoil	27.12	100.17	China	Asia	2014	2014	forest	gITS7ngs/ITS4ngsUni	1.2	1179	NA	NA	534958	0	1
6798	51	GF05025759S	soil	-16.05	27.167	Zambia	Africa	2017	2018	shrubland	ITS1F/ITS4	21.4	739	6.3	0	50501	0	12
6812	378	GF04011148S	topsoil	21.61	101.57	China	Asia	2016	2016	forest	gITS7ngs/ITS4ngsUni	21.6	1418	5.2	1.4	316599	0	116
6815	137	GF05018468S	soil	38.1822	113.52	China	Asia	2018	2018	forest	ITS3/ITS4	7.8	730	7.1	8.7	76396	0	6
6860	378	GF04009297S	topsoil	24.533	101.016	China	Asia	2015	2015	forest	gITS7ngs/ITS4ngsUni	13	1546	5.4	10.6	74542	0	1
6872	51	GF05025600S	soil	-29.1923	19.0023	South Africa	Africa	2017	2018	desert	ITS1F/ITS4	18.6	107	8.3	0	36135	0	23
6875	378	GF04011153S	topsoil	24.53	101.02	China	Asia	2014	2014	forest	gITS7ngs/ITS4ngsUni	12.9	1557	5.4	11.3	1631634	0	1
6881	174	GF05015122S	soil	37.3854	-6.22968	Spain	Europe	2018	2018	woodland	ITS1F/ITS2	18.8	568	7.2	3	143869	0	17
6890	387	GF04007575S	root	34.9779	-97.5228	USA	North America	2015	2015	grassland	fITS7/ITS4	16.7	929	6	18.6	41915	0	27
6891	51	GF05025424S	soil	-17.5867	16.8978	Namibia	Africa	2017	2018	forest	ITS1F/ITS4	22.5	584	6.3	0	73707	0	17
6893	378	GF04011156S	topsoil	24.53	101.02	China	Asia	2017	2017	forest	gITS7ngs/ITS4ngsUni	12.9	1557	5.4	11.3	951645	0	1
6910	378	GF04009354S	topsoil	27.12	100.17	China	Asia	2017	2017	forest	gITS7ngs/ITS4ngsUni	1.2	1179	NA	NA	544271	0	1
6917	51	GF05025668S	soil	-27.1532	24.2309	South Africa	Africa	2017	2018	grassland	ITS1F/ITS4	16.9	457	6.9	0.1	52487	0	1
6931	51	GF05024999S	soil	-21.4239	26.3458	Botswana	Africa	2017	2018	forest	ITS1F/ITS4	21.2	398	7.7	0	86468	0	14
6940	613	GF02006234S	soil	36.049	108.527	China	Asia	2017	2017	forest	ITS5/ITS2	8.9	591	7.5	6.2	56075	0	2
6944	498	GF03009235S	air	37.4653	126.955	South Korea	Asia	2015	2015	anthropogenic	ITS1F/ITS2	12	1383	5.5	6	41144	0	2
6949	378	GF04011164S	topsoil	21.612	101.574	China	Asia	2015	2015	forest	gITS7ngs/ITS4ngsUni	21.6	1418	5.2	5	57772	0	26
6952	51	GF05025548S	soil	-30.1414	17.3768	South Africa	Africa	2017	2018	grassland	ITS1F/ITS4	18.8	110	7.5	0	38560	0	2
6953	835	GF01001319S	soil	-34.0003	119.212	Australia	Australia	2013	2013	shrubland	ITS1F/ITS4	15.8	481	6.7	1.8	116904	0	1
6961	498	GF03009236S	dust	37.4653	126.955	South Korea	Asia	2015	2015	anthropogenic	ITS1F/ITS2	12	1383	5.5	6	51915	0	3
6966	251	GF05009309S	soil	41.4526	111.141	China	Asia	2019	2019	grassland	ITS1F/ITS2	3.5	352	8.2	0.6	116693	0	10
6973	501	GF03009077S	soil	45.7	82.9	China	Asia	2016	2016	grassland	ITS1F/ITS2	-1.1	183	7.6	1.4	41165	0	1
6976	251	GF05009301S	soil	40.4065	109.21	China	Asia	2019	2019	grassland	ITS1F/ITS2	8.2	244	8.2	0.5	42702	0	5
6978	251	GF05009306S	soil	41.4405	111.134	China	Asia	2019	2019	grassland	ITS1F/ITS2	3.6	346	8.3	0.6	101056	0	7
6982	251	GF05009320S	soil	42.0087	114.042	China	Asia	2019	2019	grassland	ITS1F/ITS2	3.8	275	8.2	0.3	71602	0	1
6996	51	GF05025278S	soil	-25.9238	20.4427	South Africa	Africa	2017	2018	desert	ITS1F/ITS4	21.2	212	8.6	0	107322	0	118
7005	378	GF04010364S	topsoil	27.12	100.17	China	Asia	2014	2014	forest	gITS7ngs/ITS4ngsUni	1.2	1179	NA	NA	577251	0	1
7007	378	GF04011907S	topsoil	27.12	100.17	China	Asia	2014	2014	forest	gITS7ngs/ITS4ngsUni	1.2	1179	NA	NA	1180853	0	1
7011	641	GF02000407S	soil	48.6098	116.787	China	Asia	2003	2015	grassland	fITS7/ITS4	1.3	285	8.3	1.8	121111	0	23
7016	378	GF04012836S	topsoil	24.53	101.02	China	Asia	2014	2014	forest	gITS7ngs/ITS4ngsUni	12.9	1557	5.4	11.3	188161	0	10
7017	378	GF04011854S	topsoil	24.53	101.02	China	Asia	2014	2014	forest	gITS7ngs/ITS4ngsUni	12.9	1557	5.4	11.3	691542	0	1
7018	378	GF04010657S	topsoil	24.53	101.02	China	Asia	2014	2014	forest	gITS7ngs/ITS4ngsUni	12.9	1557	5.4	11.3	621186	0	1
7019	378	GF04009348S	topsoil	24.53	101.02	China	Asia	2014	2014	forest	gITS7ngs/ITS4ngsUni	12.9	1557	5.4	11.3	924701	0	1
7020	378	GF04012124S	topsoil	24.53	101.02	China	Asia	2014	2014	forest	gITS7ngs/ITS4ngsUni	12.9	1557	5.4	11.3	1651155	0	2
7024	378	GF04009174S	topsoil	27.12	100.17	China	Asia	2017	2017	forest	gITS7ngs/ITS4ngsUni	1.2	1179	NA	NA	733911	0	4
7026	835	GF01002375S	soil	-33.9142	138.604	Australia	Australia	2013	2013	woodland	ITS1F/ITS4	13.9	618	5.8	5.7	226117	0	4
7036	51	GF05025051S	soil	-25.8394	22.8397	South Africa	Africa	2017	2018	grassland	ITS1F/ITS4	21	308	7.4	0	93555	0	4472
7061	378	GF04011182S	topsoil	27.12	100.17	China	Asia	2014	2014	forest	gITS7ngs/ITS4ngsUni	1.2	1179	NA	NA	718728	0	1
7062	378	GF04011180S	topsoil	27.12	100.17	China	Asia	2014	2014	forest	gITS7ngs/ITS4ngsUni	1.2	1179	NA	NA	709249	0	1
7063	378	GF04011178S	topsoil	27.12	100.17	China	Asia	2014	2014	forest	gITS7ngs/ITS4ngsUni	1.2	1179	NA	NA	664472	0	2
7080	378	GF04011189S	topsoil	21.61	101.57	China	Asia	2016	2016	forest	gITS7ngs/ITS4ngsUni	21.6	1418	5.2	1.4	328408	0	2
7102	51	GF05025411S	soil	-17.7861	23.2558	Namibia	Africa	2017	2018	shrubland	ITS1F/ITS4	22.7	606	5.8	0	36011	0	47
7110	294	GF05003590S	soil	-22.7871	-48.4105	Brazil	South America	2018	2018	cropland	5.8S_Fun/ITS4_Fun	21.6	1530	5.3	0.3	451139	0	551
7119	312	GF05000098V	soil	31.64	-7.13	Morocco	Africa	2015	2015	shrubland	ITS9MUNngs/ITS4ngsUni	NA	NA	7.5	4.2	7970	0	4
7124	38	GF05027434S	root	52.89	13.89	Germany	Europe	2017	2017	forest	ITS3_KYO2/ITS4	8.9	605	5	14.6	31624	0	1
7125	378	GF04011200S	topsoil	21.61	101.57	China	Asia	2016	2016	forest	gITS7ngs/ITS4ngsUni	21.6	1418	5.2	1.4	135529	0	23
7127	378	GF04011199S	topsoil	21.612	101.574	China	Asia	2015	2015	forest	gITS7ngs/ITS4ngsUni	21.6	1418	5.2	5	45332	0	2
7129	378	GF04011201S	topsoil	21.61	101.57	China	Asia	2016	2016	forest	gITS7ngs/ITS4ngsUni	21.6	1418	5.2	1.4	242571	0	1
7130	378	GF04009936S	topsoil	21.61	101.57	China	Asia	2017	2017	forest	gITS7ngs/ITS4ngsUni	21.6	1418	5.2	1.4	115994	0	12
7131	378	GF04011198S	topsoil	21.61	101.57	China	Asia	2017	2017	forest	gITS7ngs/ITS4ngsUni	21.6	1418	5.2	1.4	192959	0	1
7135	378	GF04011204S	topsoil	21.61	101.57	China	Asia	2017	2017	forest	gITS7ngs/ITS4ngsUni	21.6	1418	5.2	1.4	183025	0	502
7145	143	GF05017541S	soil	37.4602	-106.885	USA	North America	2012	2012	woodland	fITS9/ITS4	3.3	649	5.7	11	167101	0	2
7146	378	GF04010559S	topsoil	27.12	100.17	China	Asia	2014	2014	forest	gITS7ngs/ITS4ngsUni	1.2	1179	NA	NA	1004755	0	2
7152	594	GF03000691S	air	-20.9947	150.202	NA	Pacific Ocean	2016	2016	aquatic	ITS1F/ITS2	23.6	1624	NA	NA	469727	0	191
7163	498	GF03009237S	dust	37.4653	126.955	South Korea	Asia	2015	2015	anthropogenic	ITS1F/ITS2	12	1383	5.5	6	119920	0	1
7182	378	GF04011209S	topsoil	27.12	100.17	China	Asia	2017	2017	forest	gITS7ngs/ITS4ngsUni	1.2	1179	NA	NA	587348	0	2
7183	220	GF05011322S	root	-20.7209	-42.4817	Brazil	South America	2016	2016	forest	ITS86F/ITS4	17.6	1465	5.3	3.5	2769647	0	28
7187	624	GF02001433S	soil	54.3333	-123.267	Canada	North America	2015	2015	forest	ITS86F/ITS4	3.6	670	5.2	29.3	297513	0	24
7198	378	GF04011212S	topsoil	27.167	100.167	China	Asia	2015	2015	forest	gITS7ngs/ITS4ngsUni	0.8	1063	NA	NA	52799	0	1
7201	51	GF05025353S	soil	-14.2297	35.8845	Mozambique	Africa	2017	2018	shrubland	ITS1F/ITS4	22.9	1011	5.9	0.3	45949	0	10
7210	835	GF01001336S	soil	-35.163	150.673	Australia	Australia	2012	2012	shrubland	ITS1F/ITS4	17.4	1346	5.7	6.1	40569	0	4
7212	51	GF05025057S	soil	-26.9133	20.8208	South Africa	Africa	2017	2018	grassland	ITS1F/ITS4	21.3	195	8.1	0	130621	0	22780
7234	378	GF04011213S	topsoil	27.12	100.17	China	Asia	2017	2017	forest	gITS7ngs/ITS4ngsUni	1.2	1179	NA	NA	590185	0	1
7238	51	GF05025011S	soil	-18.7389	25.7531	Botswana	Africa	2017	2018	grassland	ITS1F/ITS4	21.5	556	6.9	0	100671	0	14
7261	835	GF01001343S	soil	-29.0359	141.353	Australia	Australia	2014	2014	desert	ITS1F/ITS4	21.8	178	7.9	0	194057	0	212
7262	378	GF04011218S	topsoil	24.53	101.02	China	Asia	2014	2014	forest	gITS7ngs/ITS4ngsUni	12.9	1557	5.4	11.3	794855	0	1
7263	378	GF04011216S	topsoil	24.53	101.02	China	Asia	2014	2014	forest	gITS7ngs/ITS4ngsUni	12.9	1557	5.4	11.3	291690	0	2
7264	378	GF04011217S	topsoil	24.53	101.02	China	Asia	2014	2014	forest	gITS7ngs/ITS4ngsUni	12.9	1557	5.4	11.3	854073	0	1
7265	378	GF04011215S	topsoil	24.53	101.02	China	Asia	2014	2014	forest	gITS7ngs/ITS4ngsUni	12.9	1557	5.4	11.3	697853	0	1
7268	298	GF05002770S	shoot	42.4108	-85.3729	USA	North America	2018	2018	cropland	ITS1F/ITS4	9.2	882	6.1	10.6	41574	0	54
7283	413	GF04005170S	litter	49.2843	16.6619	Czech Republic	Europe	2017	2017	forest	gITS7/ITS4	9	473	5.6	12.6	6914	0	3
7291	7	GF05030949S	shoot	-19.282	-43.596	Brazil	South America	2017	2017	grassland	fITS9/ITS4	19.9	1251	5.3	1.4	271404	0	12
7311	378	GF04009520S	topsoil	27.12	100.17	China	Asia	2017	2017	forest	gITS7ngs/ITS4ngsUni	1.2	1179	NA	NA	646972	0	2
7321	378	GF04011225S	topsoil	21.61	101.57	China	Asia	2017	2017	forest	gITS7ngs/ITS4ngsUni	21.6	1418	5.2	1.4	517828	0	185
7328	378	GF04011226S	topsoil	21.61	101.57	China	Asia	2016	2016	forest	gITS7ngs/ITS4ngsUni	21.6	1418	5.2	1.4	572860	0	61
7333	378	GF04011459S	topsoil	27.12	100.17	China	Asia	2017	2017	forest	gITS7ngs/ITS4ngsUni	1.2	1179	NA	NA	1046477	0	1
7334	99	GF05022031S	air	46.34	-63.17	Canada:Prince Edward Island	North America	2010	2010	cropland	ITS5/ITS4	5.7	1196	4.9	16.3	91232	0	14
7338	378	GF04011227S	topsoil	21.61	101.57	China	Asia	2017	2017	forest	gITS7ngs/ITS4ngsUni	21.6	1418	5.2	1.4	424703	0	152
7339	378	GF04009333S	topsoil	27.12	100.17	China	Asia	2014	2014	forest	gITS7ngs/ITS4ngsUni	1.2	1179	NA	NA	1389467	0	3
7343	378	GF04011228S	topsoil	21.612	101.574	China	Asia	2015	2015	forest	gITS7ngs/ITS4ngsUni	21.6	1418	5.2	5	29645	0	6
7349	458	GF04001900S	rhizosphere soil	19.74	110	China:1	Asia	2013	2013	cropland	ITS1F/ITS2	24.5	1894	5.9	8.8	63389	0	5
7354	378	GF04011230S	topsoil	27.12	100.17	China	Asia	2017	2017	forest	gITS7ngs/ITS4ngsUni	1.2	1179	NA	NA	543207	0	1
7357	378	GF04011229S	topsoil	24.53	101.02	China	Asia	2014	2014	forest	gITS7ngs/ITS4ngsUni	12.9	1557	5.4	11.3	1296597	0	1
7359	378	GF04011231S	topsoil	24.53	101.02	China	Asia	2017	2017	forest	gITS7ngs/ITS4ngsUni	12.9	1557	5.4	11.3	769885	0	1
7361	378	GF04011234S	topsoil	27.12	100.17	China	Asia	2014	2014	forest	gITS7ngs/ITS4ngsUni	1.2	1179	NA	NA	765305	0	1
7363	51	GF05025097S	soil	8.9811	-3.1806	Ivory Coast	Africa	2017	2018	forest	ITS1F/ITS4	26.6	1071	6.2	8.6	58242	0	19
7366	378	GF04013727S	topsoil	21.612	101.574	China	Asia	2015	2015	forest	gITS7ngs/ITS4ngsUni	21.6	1418	5.2	5	40809	0	25
7382	835	GF01001408S	soil	-10.4788	105.557	NA	Australia	2013	2013	forest	ITS1F/ITS4	26.4	1772	5.3	5.6	184756	0	55
7402	114	GF05019987S	rhizosphere soil	52.0425	5.77472	Netherlands	Europe	2012	2012	grassland	ITS9/ITS4	10	832	4.6	18.4	49762	0	7
7414	665	GF01018233S	soil	10.9204	-85.6129	Costa Rica	North America	2013	2013	forest	ITS1F/ITS2	25.2	1716	5.9	7.1	84852	0	13
7418	38	GF05027432S	root	53.05	13.84	Germany	Europe	2017	2017	forest	ITS3_KYO2/ITS4	8.8	577	4.7	14.5	18022	0	3
7419	51	GF05025725S	soil	-14.4669	30.0014	Zambia	Africa	2017	2018	forest	ITS1F/ITS4	24.3	632	6.1	0	39061	0	15
7432	594	GF03000692S	air	-20.8275	153.067	NA	Pacific Ocean	2016	2016	aquatic	ITS1F/ITS2	23.6	1624	NA	NA	47041	0	1
7444	565	GF03004642S	shoot	43.93	-123	USA	North America	2016	2016	wetland	ITS1F/ITS2	12.4	1029	5.8	7.6	23135	0	11
7468	378	GF04011263S	topsoil	21.61	101.57	China	Asia	2017	2017	forest	gITS7ngs/ITS4ngsUni	21.6	1418	5.2	1.4	22923	0	1
7469	378	GF04011262S	topsoil	21.61	101.57	China	Asia	2017	2017	forest	gITS7ngs/ITS4ngsUni	21.6	1418	5.2	1.4	296608	0	201
7475	378	GF04013344S	topsoil	21.61	101.57	China	Asia	2017	2017	forest	gITS7ngs/ITS4ngsUni	21.6	1418	5.2	1.4	172833	0	1
7481	378	GF04011815S	topsoil	27.12	100.17	China	Asia	2014	2014	forest	gITS7ngs/ITS4ngsUni	1.2	1179	NA	NA	1566680	0	1
7487	378	GF04012084S	topsoil	27.12	100.17	China	Asia	2014	2014	forest	gITS7ngs/ITS4ngsUni	1.2	1179	NA	NA	1431245	0	2
7488	641	GF02000400S	soil	34.4943	9.64712	Tunisia	Africa	2003	2015	grassland	fITS7/ITS4	19.9	195	8.2	0	145660	0	39
7510	378	GF04011269S	topsoil	21.61	101.57	China	Asia	2017	2017	forest	gITS7ngs/ITS4ngsUni	21.6	1418	5.2	1.4	234111	0	14
7514	51	GF05025677S	soil	-12.3335	27.4834	Zambia	Africa	2017	2018	forest	ITS1F/ITS4	20.5	1327	5.4	2.2	43313	0	14
7522	835	GF01001369S	soil	-33.6598	150.265	Australia	Australia	2014	2014	cropland	ITS1F/ITS4	11.4	1178	5.3	0.7	296298	0	2
7523	378	GF04011273S	topsoil	21.61	101.57	China	Asia	2016	2016	forest	gITS7ngs/ITS4ngsUni	21.6	1418	5.2	1.4	191859	0	82
7524	378	GF04011272S	topsoil	21.61	101.57	China	Asia	2016	2016	forest	gITS7ngs/ITS4ngsUni	21.6	1418	5.2	1.4	60461	0	7
7525	378	GF04011628S	topsoil	27.12	100.17	China	Asia	2014	2014	forest	gITS7ngs/ITS4ngsUni	1.2	1179	NA	NA	543140	0	1
7526	607	GF02006392S	soil	29.122	117.906	China	Asia	2011	2011	forest	ITS1F/ITS4	18.4	1725	5.7	15.1	6132	0	2
7530	1	GF05031913S	soil	37.5856	-3.64218	Spain	Europe	2018	2018	woodland	ITS9MUNngs/ITS4ngsUni	11.9	626	7.2	6.8	19908	0	1
7534	665	GF01018234S	soil	10.8615	-85.5755	Costa Rica	North America	2013	2013	forest	ITS1F/ITS2	25.5	1921	5.9	6.8	96079	0	23
7535	519	GF03007744S	rhizosphere soil	38.0463	-1.19511	Spain	Europe	2017	2017	shrubland	ITS86F/ITS4	18.6	303	8.2	0	50119	0	1
7538	664	GF01018353S	soil	-24.0937	-65.4827	Argentina	South America	2011	2013	forest	fITS7/ITS4	12.5	952	6.1	6.2	176260	0	8
7542	15	GF05029079S	root	29.08	117.9	China	Asia	2014	2014	forest	ITS1F/ITS4 then fITS7/ITS4	18.1	1859	5.3	4.7	12552	0	3
7548	38	GF05026924S	root	48.39	9.22	Germany	Europe	2017	2017	forest	ITS3_KYO2/ITS4	7.4	978	5.8	12.9	67106	0	1
7553	378	GF04011276S	topsoil	21.612	101.574	China	Asia	2015	2015	forest	gITS7ngs/ITS4ngsUni	21.6	1418	5.2	5	60622	0	8
7568	461	GF04001576S	soil	51.337	10.3655	Germany	Europe	2011	2011	forest	fITS7/ITS4	7.5	736	5.5	19.5	41555	0	3
7574	835	GF01001067S	soil	-13.5211	134.506	Australia	Australia	2013	2013	woodland	ITS1F/ITS4	26.4	969	6.1	1.6	211548	0	16
7591	835	GF01001034S	soil	-30.1067	115.116	Australia	Australia	2013	2013	shrubland	ITS1F/ITS4	19.4	635	6.6	0.2	577423	0	22
7608	40	GF05026785S	soil	-27.702	-48.963	Brazil	South America	2016	2016	forest	fITS7/ITS4	18.2	1639	5	6.1	22509	0	1
7615	378	GF04013582S	topsoil	21.612	101.574	China	Asia	2015	2015	forest	gITS7ngs/ITS4ngsUni	21.6	1418	5.2	5	14845	0	4
7619	664	GF01018341S	soil	-27.3335	-65.8781	Argentina	South America	2011	2013	forest	fITS7/ITS4	17.4	771	5.9	6.6	143131	0	18
7622	439	GF04003221S	soil	27.98	116.39	China	Asia	2017	2017	cropland	ITS5/ITS2	19.2	1591	5.6	14.4	69640	0	1
7641	378	GF04013827S	topsoil	21.612	101.574	China	Asia	2015	2015	forest	gITS7ngs/ITS4ngsUni	21.6	1418	5.2	5	24690	0	2
7643	641	GF02000472S	soil	31.48	-96.88	USA	North America	2003	2015	grassland	fITS7/ITS4	19.6	950	7.1	2.4	91321	0	54
7658	378	GF04011288S	topsoil	24.53	101.02	China	Asia	2014	2014	forest	gITS7ngs/ITS4ngsUni	12.9	1557	5.4	11.3	1097899	0	3
7659	378	GF04011289S	topsoil	21.61	101.57	China	Asia	2017	2017	forest	gITS7ngs/ITS4ngsUni	21.6	1418	5.2	1.4	319338	0	294
7668	378	GF04010499S	topsoil	27.12	100.17	China	Asia	2014	2014	forest	gITS7ngs/ITS4ngsUni	1.2	1179	NA	NA	1048284	0	11
7673	378	GF04012998S	topsoil	21.612	101.574	China	Asia	2015	2015	forest	gITS7ngs/ITS4ngsUni	21.6	1418	5.2	5	57628	0	54
7680	378	GF04011379S	topsoil	21.61	101.57	China	Asia	2016	2016	forest	gITS7ngs/ITS4ngsUni	21.6	1418	5.2	1.4	506701	0	375
7686	37	GF05027458S	shoot	46.2742	11.0297	Italy	Europe	2018	2018	cropland	ITS3/ITS4	9.8	706	6.6	13.6	47965	0	2
7701	528	GF03007454S	soil	37.0065	-2.98608	Spain	Europe	2013	2013	shrubland	ITS86F/ITS4	13.2	446	7.3	2.4	148723	0	173
7710	665	GF01018235S	soil	10.8699	-85.5998	Costa Rica	North America	2013	2013	forest	ITS1F/ITS2	25.2	2036	5.8	12.5	94008	0	68
7716	472	GF04001072S	root	17.3659	-96.2313	Mexico	North America	2016	2016	forest	ITS1F/ITS2	20.5	2329	5.5	5.6	117687	0	3
7723	659	GF01019003S	soil	34.8333	98.9667	China	Asia	2011	2011	grassland	ITS3/ITS4	-5	459	7.4	6.8	76406	0	11
7734	378	GF04010367S	topsoil	27.12	100.17	China	Asia	2014	2014	forest	gITS7ngs/ITS4ngsUni	1.2	1179	NA	NA	1397299	0	3
7740	821	GF01004753S	soil	-31.1998	-71.5854	Chile	South America	2007	2007	shrubland	fITS7/ITS4	16.2	184	6.7	0.9	99105	0	203
7743	378	GF04011300S	topsoil	24.53	101.02	China	Asia	2014	2014	forest	gITS7ngs/ITS4ngsUni	12.9	1557	5.4	11.3	1201317	0	2
7746	51	GF05025510S	soil	-30.5812	22.9034	South Africa	Africa	2017	2018	grassland	ITS1F/ITS4	18.2	222	8.2	0	126398	0	18
7755	51	GF05025268S	soil	-3.37139	38.3428	Kenya	Africa	2017	2018	forest	ITS1F/ITS4	17.7	930	5.7	3.5	60908	0	23
7774	378	GF04011303S	topsoil	24.533	101.016	China	Asia	2015	2015	forest	gITS7ngs/ITS4ngsUni	13	1546	5.4	10.6	67073	0	5
7775	378	GF04011304S	topsoil	24.53	101.02	China	Asia	2017	2017	forest	gITS7ngs/ITS4ngsUni	12.9	1557	5.4	11.3	230591	0	1
7777	51	GF05025004S	soil	-22.6522	27.0753	Botswana	Africa	2017	2018	shrubland	ITS1F/ITS4	21	389	6.6	0	177846	0	24
7785	51	GF05025490S	soil	-25.1076	19.8829	Namibia	Africa	2017	2018	grassland	ITS1F/ITS4	21.3	227	8.2	0	47391	0	1367
7786	432	GF04003822S	soil	34.3162	-106.696	USA	North America	2013	2013	desert	5.8S_Fun/ITS4_Fun	14.5	297	7.9	0	54616	0	106
7787	432	GF04003821S	soil	34.3163	-106.696	USA	North America	2013	2013	desert	5.8S_Fun/ITS4_Fun	14.5	297	7.9	0	40667	0	9
7810	395	GF04006810S	sediment	1.25891	103.755	NA	Asia	2018	2018	aquatic	ITS1F/ITS2	NA	NA	NA	NA	32520	0	2
7816	378	GF04011307S	topsoil	21.61	101.57	China	Asia	2017	2017	forest	gITS7ngs/ITS4ngsUni	21.6	1418	5.2	1.4	437537	0	334
7819	528	GF03007415S	rhizosphere soil	36.9334	-3.34732	Spain	Europe	2013	2013	shrubland	ITS86F/ITS4	10.4	563	7.1	5.8	163557	0	3
7825	665	GF01018236S	soil	10.9185	-85.6133	Costa Rica	North America	2013	2013	forest	ITS1F/ITS2	25.2	1716	5.8	7.5	81865	0	84
7827	137	GF05018397S	soil	42.4084	117.17	China	Asia	2018	2018	forest	ITS3/ITS4	2.1	444	6.8	4.5	79313	0	65
7843	432	GF04003823S	soil	34.3162	-106.696	USA	North America	2013	2013	desert	5.8S_Fun/ITS4_Fun	14.5	297	7.9	0	28686	0	10
7847	378	GF04011310S	topsoil	21.612	101.574	China	Asia	2015	2015	forest	gITS7ngs/ITS4ngsUni	21.6	1418	5.2	5	39060	0	41
7849	378	GF04011311S	topsoil	27.12	100.17	China	Asia	2014	2014	forest	gITS7ngs/ITS4ngsUni	1.2	1179	NA	NA	912027	0	2
7850	422	GF04004731S	soil	29.5723	101.987	China	Asia	2014	2014	forest	ITS3_KYO2/ITS4	6.4	709	6.5	19.5	21236	0	1
7853	378	GF04012761S	topsoil	21.61	101.57	China	Asia	2017	2017	forest	gITS7ngs/ITS4ngsUni	21.6	1418	5.2	1.4	702063	0	99
7854	378	GF04011341S	topsoil	21.61	101.57	China	Asia	2016	2016	forest	gITS7ngs/ITS4ngsUni	21.6	1418	5.2	1.4	544945	0	41
7860	659	GF01018972S	soil	34.5833	97.9833	China	Asia	2011	2011	grassland	ITS3/ITS4	-3.4	377	7.4	5.1	71751	0	4
7864	51	GF05025638S	soil	-26.629	25.5578	South Africa	Africa	2017	2018	grassland	ITS1F/ITS4	17.8	533	6.8	0.3	70771	0	2
7877	51	GF05025483S	soil	-23.484	18.5651	Namibia	Africa	2017	2018	grassland	ITS1F/ITS4	21.2	263	7.9	0	45100	0	42
7893	142	GF05017848S	shoot	48.6293	9.58731	Germany	Europe	2016	2016	anthropogenic	ITS1F/ITS2	9.1	988	5.5	10.8	51369	0	1
7894	142	GF05017766S	shoot	48.6293	9.58731	Germany	Europe	2016	2016	anthropogenic	ITS1F/ITS2	9.1	988	5.5	10.8	52237	0	6
7898	142	GF05017849S	shoot	48.6293	9.58731	Germany	Europe	2016	2016	anthropogenic	ITS1F/ITS2	9.1	988	5.5	10.8	75092	0	1
7905	378	GF04009942S	topsoil	21.61	101.57	China	Asia	2016	2016	forest	gITS7ngs/ITS4ngsUni	21.6	1418	5.2	1.4	554255	0	8335
7912	76	GF05023559S	soil	37.888	-3.634	Spain	Europe	2018	2018	forest	fITS7/ITS4	17	625	7.7	0.9	37162	0	233
7913	76	GF05023556S	soil	37.888	-3.634	Spain	Europe	2018	2018	forest	fITS7/ITS4	17	625	7.7	0.9	34672	0	51
7919	378	GF04011322S	topsoil	27.12	100.17	China	Asia	2014	2014	forest	gITS7ngs/ITS4ngsUni	1.2	1179	NA	NA	1122867	0	2
7921	461	GF04001684S	soil	52.94	13.7826	Germany	Europe	2011	2011	forest	fITS7/ITS4	8.9	552	5.1	16.9	48712	0	5
7941	51	GF05024969S	soil	7.3467	2.0756	Benin	Africa	2017	2018	shrubland	ITS1F/ITS4	26.2	924	6.6	0	44669	0	42
7943	51	GF05025405S	soil	-18.1903	19.473	Namibia	Africa	2017	2018	grassland	ITS1F/ITS4	21.8	555	7	0	47689	0	27
7949	722	GF01012119S	soil	36.7701	12.0247	Italy:Isola di Pantelleria	Europe	2013	2013	forest	ITS3/ITS4	16.4	512	6.6	5.2	302510	0	2
7963	378	GF04011327S	topsoil	21.612	101.574	China	Asia	2015	2015	forest	gITS7ngs/ITS4ngsUni	21.6	1418	5.2	5	23710	0	1
7964	51	GF05025672S	soil	-33.4732	21.5427	South Africa	Africa	2017	2018	shrubland	ITS1F/ITS4	16.3	248	7.2	0.6	28725	0	1
7970	378	GF04011329S	topsoil	21.612	101.574	China	Asia	2015	2015	forest	gITS7ngs/ITS4ngsUni	21.6	1418	5.2	5	42198	0	147
7977	378	GF04011330S	topsoil	21.61	101.57	China	Asia	2017	2017	forest	gITS7ngs/ITS4ngsUni	21.6	1418	5.2	1.4	343569	0	148
7982	378	GF04011331S	topsoil	21.61	101.57	China	Asia	2016	2016	forest	gITS7ngs/ITS4ngsUni	21.6	1418	5.2	1.4	28213	0	5
7986	5	GF05031020S	topsoil	-23.3202	15.863	Namibia	Africa	2017	2017	desert	ITS1/ITS2	21.5	149	8.4	0	64309	0	34
7990	51	GF05025116S	soil	5.6179	-6.6079	Ivory Coast	Africa	2017	2018	forest	ITS1F/ITS4	25.5	1295	5.5	0.3	52938	0	29
7994	378	GF04012140S	topsoil	21.61	101.57	China	Asia	2016	2016	forest	gITS7ngs/ITS4ngsUni	21.6	1418	5.2	1.4	778196	0	168
8001	378	GF04011334S	topsoil	27.12	100.17	China	Asia	2014	2014	forest	gITS7ngs/ITS4ngsUni	1.2	1179	NA	NA	1096576	0	1
8006	23	GF05028479S	water	19.7407	109.214	NA	Asia	2021	2021	anthropogenic	ITS1F/ITS2	24.6	1502	6.4	6.8	367670	0	21
8008	641	GF02000523S	soil	33.9766	-3.3735	Morocco	Africa	2003	2015	grassland	fITS7/ITS4	18.3	332	7.9	0	80700	0	22
8011	665	GF01018237S	soil	10.9204	-85.6129	Costa Rica	North America	2013	2013	forest	ITS1F/ITS2	25.2	1716	5.9	7.1	78225	0	180
8015	378	GF04009361S	topsoil	24.53	101.02	China	Asia	2017	2017	forest	gITS7ngs/ITS4ngsUni	12.9	1557	5.4	11.3	827125	0	2
8019	378	GF04011335S	topsoil	24.53	101.02	China	Asia	2014	2014	forest	gITS7ngs/ITS4ngsUni	12.9	1557	5.4	11.3	323314	0	1
8021	51	GF05024971S	soil	8.0483	2.5021	Benin	Africa	2017	2018	shrubland	ITS1F/ITS4	26.2	1254	6.3	5.7	66380	0	11
8024	378	GF04011337S	topsoil	24.53	101.02	China	Asia	2017	2017	forest	gITS7ngs/ITS4ngsUni	12.9	1557	5.4	11.3	207829	0	14
8032	143	GF05017573S	soil	43.1786	-110.984	USA	North America	2012	2012	woodland	fITS9/ITS4	6.4	557	6.6	8.3	106291	0	101
8036	378	GF04011369S	topsoil	27.12	100.17	China	Asia	2014	2014	forest	gITS7ngs/ITS4ngsUni	1.2	1179	NA	NA	482159	0	3
8046	378	GF04010495S	topsoil	27.12	100.17	China	Asia	2014	2014	forest	gITS7ngs/ITS4ngsUni	1.2	1179	NA	NA	1217609	0	1
8049	378	GF04011151S	topsoil	27.12	100.17	China	Asia	2014	2014	forest	gITS7ngs/ITS4ngsUni	1.2	1179	NA	NA	485644	0	1
8052	37	GF05027494S	shoot	46.2742	11.0297	Italy	Europe	2018	2018	cropland	ITS3/ITS4	9.8	706	6.6	13.6	299615	0	2
8066	51	GF05025125S	soil	6.7522	-6.9143	Ivory Coast	Africa	2017	2018	grassland	ITS1F/ITS4	25.8	1444	5.7	3.1	44062	0	30
8072	378	GF04011847S	topsoil	27.12	100.17	China	Asia	2014	2014	forest	gITS7ngs/ITS4ngsUni	1.2	1179	NA	NA	853399	0	2
8075	216	GF05011745S	topsoil	23.175	112.553	China	Asia	2013	2013	forest	ITS5/ITS2	22.5	1685	5.7	8.5	77594	0	1
8082	378	GF04011344S	topsoil	27.12	100.17	China	Asia	2014	2014	forest	gITS7ngs/ITS4ngsUni	1.2	1179	NA	NA	775098	0	1
8092	37	GF05027459S	shoot	46.2742	11.0297	Italy	Europe	2018	2018	cropland	ITS3/ITS4	9.8	706	6.6	13.6	52481	0	2
8110	478	GF04000427S	root	50.7508	4.4209	Belgium	Europe	2019	2019	forest	ITS86F/ITS4	10	861	4.4	5.6	36953	0	14
8111	378	GF04009519S	topsoil	27.12	100.17	China	Asia	2014	2014	forest	gITS7ngs/ITS4ngsUni	1.2	1179	NA	NA	416150	0	2
8117	378	GF04011348S	topsoil	21.61	101.57	China	Asia	2017	2017	forest	gITS7ngs/ITS4ngsUni	21.6	1418	5.2	1.4	441911	0	510
8118	335	GF05000009S	root	10.3545	-84.9047	Costa Rica	North America	2012	2012	cropland	5.8S/ITS4	21.1	2415	5.6	5.7	375120	0	236
8120	51	GF05025191S	soil	-18.8167	27.5836	Zimbabwe	Africa	2017	2018	forest	ITS1F/ITS4	21.8	506	6.4	0	45143	0	2
8123	333	GF05000364S	shoot	40.4	118.95	China	Asia	2019	2019	cropland	ITS3/ITS4	10.3	560	7.3	7.3	208294	0	2
8129	172	GF05015238S	soil	13.8186	-89.5817	El Salvador	North America	2017	2017	cropland	ITS86F/ITS4	21	2293	5.8	6.3	35662	0	18
8133	378	GF04011634S	topsoil	27.12	100.17	China	Asia	2014	2014	forest	gITS7ngs/ITS4ngsUni	1.2	1179	NA	NA	615347	0	1
8135	378	GF04009329S	topsoil	27.12	100.17	China	Asia	2014	2014	forest	gITS7ngs/ITS4ngsUni	1.2	1179	NA	NA	297124	0	11
8139	378	GF04010209S	topsoil	27.12	100.17	China	Asia	2014	2014	forest	gITS7ngs/ITS4ngsUni	1.2	1179	NA	NA	723700	0	3
8140	378	GF04012364S	topsoil	27.12	100.17	China	Asia	2014	2014	forest	gITS7ngs/ITS4ngsUni	1.2	1179	NA	NA	1168583	0	38
8141	378	GF04010525S	topsoil	27.12	100.17	China	Asia	2014	2014	forest	gITS7ngs/ITS4ngsUni	1.2	1179	NA	NA	511983	0	1
8143	378	GF04011368S	topsoil	27.12	100.17	China	Asia	2014	2014	forest	gITS7ngs/ITS4ngsUni	1.2	1179	NA	NA	790681	0	1
8146	378	GF04011625S	topsoil	27.12	100.17	China	Asia	2017	2017	forest	gITS7ngs/ITS4ngsUni	1.2	1179	NA	NA	799797	0	2
8148	378	GF04011626S	topsoil	27.12	100.17	China	Asia	2017	2017	forest	gITS7ngs/ITS4ngsUni	1.2	1179	NA	NA	1304565	0	1
8168	378	GF04011402S	topsoil	27.12	100.17	China	Asia	2017	2017	forest	gITS7ngs/ITS4ngsUni	1.2	1179	NA	NA	661365	0	1
8172	821	GF01004845S	soil	33.0525	-2.42259	Morocco	Africa	2008	2008	desert	fITS7/ITS4	16.6	191	7.9	0	84059	0	128
8175	51	GF05025117S	soil	6.313	-3.8309	Ivory Coast	Africa	2017	2018	forest	ITS1F/ITS4	25.8	1129	5.5	0.9	51257	0	1089
8183	101	GF05021742S	soil	34.043	108.836	China	Asia	2015	2015	shrubland	ITS1F/ITS2 + ITS3/ITS4	14.6	525	7.2	4.9	824524	0	22
8185	378	GF04011353S	topsoil	24.53	101.02	China	Asia	2017	2017	forest	gITS7ngs/ITS4ngsUni	12.9	1557	5.4	11.3	512467	0	2
8188	143	GF05017474S	soil	38.9215	-114.228	USA	North America	2012	2012	woodland	fITS9/ITS4	6.7	236	6.8	14.4	128393	0	2
8204	228	GF05010717S	shoot	1.4228	103.747	Singapore	Asia	2018	2018	mangrove	ITS1F/ITS2	26.9	2239	5.3	14.5	105866	0	1
8206	51	GF05025365S	soil	-13.415	37.9068	Mozambique	Africa	2017	2018	shrubland	ITS1F/ITS4	23.4	904	5.9	0	15311	0	5
8231	395	GF04006811S	sediment	1.20827	103.756	NA	Asia	2018	2018	aquatic	ITS1F/ITS2	26.9	2236	NA	NA	36227	0	23
8235	378	GF04010359S	topsoil	27.12	100.17	China	Asia	2014	2014	forest	gITS7ngs/ITS4ngsUni	1.2	1179	NA	NA	942740	0	21
8237	336	GF04020427S	soil	16.5	111.583	NA	Asia	2014	2014	shrubland	fITS7/ITS4	26.9	1397	NA	NA	26870	0	17
8238	51	GF05025558S	soil	-28.1118	16.9085	South Africa	Africa	2017	2018	grassland	ITS1F/ITS4	22	55	8.6	0	51464	0	1
8239	336	GF04020430S	soil	16.9333	112.35	NA	Asia	2014	2014	shrubland	fITS7/ITS4	24.7	1847	NA	NA	23507	0	1
8240	336	GF04020428S	soil	16.8333	112.333	NA	Asia	2014	2014	woodland	fITS7/ITS4	26.8	1504	6.5	12.8	42593	0	20
8241	336	GF04020431S	soil	16.9288	112.35	NA	Asia	2014	2014	shrubland	fITS7/ITS4	24.7	1847	NA	NA	23860	0	4
8249	378	GF04011366S	topsoil	27.12	100.17	China	Asia	2014	2014	forest	gITS7ngs/ITS4ngsUni	1.2	1179	NA	NA	985354	0	1
8262	378	GF04011370S	topsoil	27.12	100.17	China	Asia	2014	2014	forest	gITS7ngs/ITS4ngsUni	1.2	1179	NA	NA	390158	0	1
8263	378	GF04011372S	topsoil	27.12	100.17	China	Asia	2014	2014	forest	gITS7ngs/ITS4ngsUni	1.2	1179	NA	NA	1274845	0	1
8282	378	GF04012829S	topsoil	27.12	100.17	China	Asia	2014	2014	forest	gITS7ngs/ITS4ngsUni	1.2	1179	NA	NA	586598	0	1
8283	82	GF05022956S	root	62.6	29.9	Finland	Europe	2015	2015	forest	ITS3ngsMixTag1-5/ITS4ngs	3.3	608	4.4	27.6	51720	0	12
8285	378	GF04009594S	topsoil	27.12	100.17	China	Asia	2017	2017	forest	gITS7ngs/ITS4ngsUni	1.2	1179	NA	NA	919529	0	1
8288	137	GF05018482S	soil	29.5165	102.189	China	Asia	2018	2018	forest	ITS3/ITS4	13.7	464	6.1	9.5	71746	0	5
8289	670	GF01018045S	soil	39.2335	-96.6027	USA	North America	2014	2014	grassland	ITS1F/ITS4 then fITS7/ITS4	12.7	858	6.7	5.7	14457	0	1
8291	378	GF04011572S	topsoil	24.53	101.02	China	Asia	2014	2014	forest	gITS7ngs/ITS4ngsUni	12.9	1557	5.4	11.3	1155424	0	5
8292	422	GF04004760S	soil	29.572	101.987	China	Asia	2014	2014	forest	ITS3_KYO2/ITS4	6.4	709	NA	NA	7961	0	2
8293	378	GF04011443S	topsoil	24.53	101.02	China	Asia	2014	2014	forest	gITS7ngs/ITS4ngsUni	12.9	1557	5.4	11.3	218074	0	6
8302	52	GF05024927S	soil	38.7394	-0.7479	Spain	Europe	2020	2020	forest	ITS86F/ITS4	12.9	540	7	4.6	112765	0	4
8308	821	GF01004756S	soil	38.3086	-0.963246	Spain	Europe	2010	2010	shrubland	fITS7/ITS4	15.7	298	8.2	1.4	85503	0	1
8313	378	GF04011375S	topsoil	27.12	100.17	China	Asia	2014	2014	forest	gITS7ngs/ITS4ngsUni	1.2	1179	NA	NA	1029895	0	1
8315	137	GF05018451S	soil	30.0165	103.03	China	Asia	2018	2018	forest	ITS3/ITS4	16.6	1526	6.1	3	74274	0	89
8319	835	GF01001181S	soil	-35.2892	139.023	Australia	Australia	2014	2014	cropland	ITS1F/ITS4	16	433	7.1	2.1	262254	0	10
8322	378	GF04011561S	topsoil	21.61	101.57	China	Asia	2016	2016	forest	gITS7ngs/ITS4ngsUni	21.6	1418	5.2	1.4	409961	0	425
8324	378	GF04011376S	topsoil	21.61	101.57	China	Asia	2017	2017	forest	gITS7ngs/ITS4ngsUni	21.6	1418	5.2	1.4	31709	0	3
8330	594	GF03000694S	air	-18.5786	146.973	NA	Pacific Ocean	2016	2016	aquatic	ITS1F/ITS2	24.5	2180	NA	NA	700667	0	565
8331	51	GF05025356S	soil	-24.0454	32.2494	Mozambique	Africa	2017	2018	shrubland	ITS1F/ITS4	23.5	541	6.8	0	20775	0	2
8333	378	GF04011380S	topsoil	27.12	100.17	China	Asia	2017	2017	forest	gITS7ngs/ITS4ngsUni	1.2	1179	NA	NA	792569	0	2
8345	378	GF04013293S	topsoil	21.61	101.57	China	Asia	2017	2017	forest	gITS7ngs/ITS4ngsUni	21.6	1418	5.2	1.4	182892	0	49
8347	659	GF01018973S	soil	33.3167	91.8667	China	Asia	2011	2011	grassland	ITS3/ITS4	-3.9	310	8.2	0.9	80781	0	3
8349	378	GF04011383S	topsoil	24.53	101.02	China	Asia	2014	2014	forest	gITS7ngs/ITS4ngsUni	12.9	1557	5.4	11.3	845482	0	2
8360	51	GF05025211S	soil	0.295417	34.7733	Kenya	Africa	2017	2018	forest	ITS1F/ITS4	20	2014	5.6	7.1	80058	0	27
8366	378	GF04011405S	topsoil	21.61	101.57	China	Asia	2017	2017	forest	gITS7ngs/ITS4ngsUni	21.6	1418	5.2	1.4	229299	0	54
8367	378	GF04011392S	topsoil	24.53	101.02	China	Asia	2017	2017	forest	gITS7ngs/ITS4ngsUni	12.9	1557	5.4	11.3	223836	0	1
8369	378	GF04011395S	topsoil	24.53	101.02	China	Asia	2014	2014	forest	gITS7ngs/ITS4ngsUni	12.9	1557	5.4	11.3	760202	0	5
8372	378	GF04011160S	topsoil	24.53	101.02	China	Asia	2017	2017	forest	gITS7ngs/ITS4ngsUni	12.9	1557	5.4	11.3	829154	0	1
8376	378	GF04011393S	topsoil	21.61	101.57	China	Asia	2017	2017	forest	gITS7ngs/ITS4ngsUni	21.6	1418	5.2	1.4	221476	0	158
8380	378	GF04010387S	topsoil	27.12	100.17	China	Asia	2017	2017	forest	gITS7ngs/ITS4ngsUni	1.2	1179	NA	NA	1282906	0	1
8381	378	GF04011286S	topsoil	27.12	100.17	China	Asia	2017	2017	forest	gITS7ngs/ITS4ngsUni	1.2	1179	NA	NA	1243548	0	1
8387	378	GF04011464S	topsoil	27.12	100.17	China	Asia	2014	2014	forest	gITS7ngs/ITS4ngsUni	1.2	1179	NA	NA	899778	0	1
8393	378	GF04011406S	topsoil	27.12	100.17	China	Asia	2014	2014	forest	gITS7ngs/ITS4ngsUni	1.2	1179	NA	NA	1243987	0	1
8395	378	GF04011407S	topsoil	21.61	101.57	China	Asia	2016	2016	forest	gITS7ngs/ITS4ngsUni	21.6	1418	5.2	1.4	561826	0	176
8399	314	GF05001628S	air	56.0738	13.2333	Sweden	Europe	2006	2006	anthropogenic	ITS1F/ITS2	7.7	679	5.9	13	246854	0	126
8435	378	GF04010593S	topsoil	24.53	101.02	China	Asia	2017	2017	forest	gITS7ngs/ITS4ngsUni	12.9	1557	5.4	11.3	212226	0	1
8437	378	GF04011418S	topsoil	21.612	101.574	China	Asia	2015	2015	forest	gITS7ngs/ITS4ngsUni	21.6	1418	5.2	5	40021	0	8
8439	378	GF04011419S	topsoil	21.61	101.57	China	Asia	2017	2017	forest	gITS7ngs/ITS4ngsUni	21.6	1418	5.2	1.4	204330	0	20
8442	378	GF04011420S	topsoil	27.12	100.17	China	Asia	2017	2017	forest	gITS7ngs/ITS4ngsUni	1.2	1179	NA	NA	845276	0	1
8444	378	GF04011421S	topsoil	21.612	101.574	China	Asia	2015	2015	forest	gITS7ngs/ITS4ngsUni	21.6	1418	5.2	5	56599	0	28
8448	378	GF04013321S	topsoil	21.61	101.57	China	Asia	2017	2017	forest	gITS7ngs/ITS4ngsUni	21.6	1418	5.2	1.4	152409	0	107
8449	51	GF05025409S	soil	-18.0201	22.2994	Namibia	Africa	2017	2018	shrubland	ITS1F/ITS4	22.5	583	6.6	0	40450	0	12
8466	378	GF04010211S	topsoil	21.61	101.57	China	Asia	2016	2016	forest	gITS7ngs/ITS4ngsUni	21.6	1418	5.2	1.4	635444	0	69
8473	452	GF04002097S	litter	33.6101	-116.45	USA	North America	2016	2016	shrubland	fITS9/ITS4	14.4	230	7.7	0	47444	0	4
8475	311	GF05001786S	root	-2.09601	102.783	Indonesia:Sumatra	Asia	2016	2016	cropland	ITS1F_KYO2/ITS2	26.2	2959	4.4	5.6	43078	0	1
8495	821	GF01004798S	soil	31.2707	34.6522	Israel	Asia	2009	2009	desert	fITS7/ITS4	20.1	275	7.8	0	94925	0	42
8500	378	GF04011431S	topsoil	27.12	100.17	China	Asia	2017	2017	forest	gITS7ngs/ITS4ngsUni	1.2	1179	NA	NA	466726	0	1
8501	413	GF04005213S	soil	49.2571	16.666	Czech Republic	Europe	2017	2017	forest	gITS7/ITS4	9.1	473	5.6	10.8	3329	0	1
8505	378	GF04013111S	topsoil	27.12	100.17	China	Asia	2014	2014	forest	gITS7ngs/ITS4ngsUni	1.2	1179	NA	NA	574025	0	2
8506	378	GF04011434S	topsoil	21.61	101.57	China	Asia	2017	2017	forest	gITS7ngs/ITS4ngsUni	21.6	1418	5.2	1.4	203752	0	1
8507	378	GF04011435S	topsoil	21.61	101.57	China	Asia	2016	2016	forest	gITS7ngs/ITS4ngsUni	21.6	1418	5.2	1.4	281434	0	2
8509	503	GF03008846S	soil	-20.1589	-41.0206	Brazil	South America	2016	2016	cropland	ITS1F/ITS2	18.9	1126	5	4.4	71941	0	28
8514	51	GF05025131S	soil	8.3026	-7.662	Ivory Coast	Africa	2017	2018	forest	ITS1F/ITS4	24.5	1320	5.9	3.7	31805	0	8
8518	378	GF04009933S	topsoil	21.61	101.57	China	Asia	2017	2017	forest	gITS7ngs/ITS4ngsUni	21.6	1418	5.2	1.4	665506	0	212
8525	378	GF04011438S	topsoil	21.61	101.57	China	Asia	2017	2017	forest	gITS7ngs/ITS4ngsUni	21.6	1418	5.2	1.4	441143	0	149
8526	378	GF04011439S	topsoil	21.61	101.57	China	Asia	2017	2017	forest	gITS7ngs/ITS4ngsUni	21.6	1418	5.2	1.4	542933	0	67
8527	378	GF04011416S	topsoil	24.53	101.02	China	Asia	2017	2017	forest	gITS7ngs/ITS4ngsUni	12.9	1557	5.4	11.3	1369160	0	1
8536	651	GF01019463S	shoot	40.3	116.6	China	Asia	2015	2015	cropland	ITS1F/ITS2	12.1	573	7.5	8.2	116457	0	1
8569	747	GF01009066S	soil	58.5968	23.0756	NA	Europe	2012	2012	grassland	ITS1ngs/ITS4ngs or ITS1Fngs/ITS4ngs	6.7	598	5.8	13	2321	0	1
[truncated: 4,959 more rows]
